# Supplementary material for: MEPO-ML: a robust graph attention network model for rapid generation of partial atomic charges in metal-organic frameworks
Source: NPJ Comput Mater. 2024 Sep 18;10(1):224. doi: 10.1038/s41524-024-01413-4 (PMC11412901; doi:10.1038/s41524-024-01413-4)
Supplement: Supplementary file 2 — Supplementary Table E1 (XLSX) [file 41524_2024_1413_MOESM2_ESM.xlsx]

## Sheet: Supplementary_Table_E1_Dataset_
MOF_Name	Split
DB0-m3_o6_o16_f0_pcu.sym.26_repeat	Training Set
DB15-pcu_N144_E52_opt_repeat	Test Set
DB0-m29_o96_o148_f0_pts.sym.123_repeat	Training Set
DB0-m2_o11_o14_f0_pcu.sym.70_repeat	Training Set
DB0-m6_o14_o22_f0_bcu.sym.20_repeat	Training Set
DB0-m29_o88_o113_f0_pts.sym.71_repeat	Training Set
DB0-m3_o1490_o155_f0_fsc.sym.10_repeat	Training Set
DB0-m3_o3_o8_f0_pcu.sym.106_repeat	Training Set
DB0-m2_o18_o28_f0_pcu.sym.35_repeat	Test Set
DB0-m3_o9_o24_f0_nbo.sym.48_repeat	Training Set
DB1-Cu2O8N2-BDC_A-irmof10_A_No358_repeat	Training Set
DB5-hypotheticalMOF_5070551_1_1_2_3_12_10_repeat	Training Set
DB0-m2_o27_o28_f0_pcu.sym.92_repeat	Training Set
DB5-hypotheticalMOF_6001046_0_0_3_18_1_10_repeat	Training Set
DB0-m3_o3_o22_f0_pcu.sym.34_repeat	Training Set
DB0-m3_o3_o9_f0_pcu.sym.74_repeat	Training Set
DB0-m3_o82_o23_f0_fsc.sym.30_repeat	Training Set
DB0-m3_o17_o105_f0_fsc.sym.9_repeat	Training Set
DB1-Cu2O8N2-irmof6_A-irmof7_A_No83_repeat	Training Set
DB0-m29_o80_o113_f0_pts.sym.51_repeat	Training Set
DB0-m3_o51_o22_f0_fsc.sym.6_repeat	Test Set
DB0-m3_o17_o25_f0_pcu.sym.89_repeat	Training Set
DB0-m3_o90_o23_f0_fsc.sym.12_repeat	Training Set
DB6-cuf_5774_repeat	Training Set
DB0-m29_o97_o1530_f0_pts.sym.6_repeat	Training Set
DB0-m3_o23_o23_f0_pcu.sym.14_repeat	Training Set
DB6-cuf_9375_repeat	Training Set
DB0-m15_o29_o86_f0_fsc_repeat	Training Set
DB5-hypotheticalMOF_5016277_0_0_0_19_9_9_repeat	Training Set
DB0-m3_o1510_o15_f0_fsc.sym.12_repeat	Training Set
DB5-hypotheticalMOF_28583_2_0_2_21_2_0_repeat	Training Set
DB0-m29_o99_o143_f0_pts.sym.19_repeat	Training Set
DB1-Zn2O8-ADC_A-DPAC_A_No1873_repeat	Test Set
DB1-Cu2O8-irmof10_A-irmof20_A_No1_repeat	Test Set
DB0-m2_o12_o16_f0_pcu.sym.5_repeat	Test Set
DB0-m15_o141_o148_f0_fsc_repeat	Training Set
DB0-m2_o20_o27_f0_nbo.sym.44_repeat	Development Set
DB0-m3_o15_o23_f0_nbo.sym.7_repeat	Test Set
DB0-m29_o82_o148_f0_pts.sym.11_repeat	Training Set
DB0-m3_o9_o20_f0_nbo.sym.135_repeat	Training Set
DB0-m2_o27_uny_repeat	Training Set
DB6-cuf_8054_repeat	Training Set
DB0-m3_o45_o23_f0_fsc.sym.110_repeat	Training Set
DB0-m3_o11_o15_f0_pcu.sym.44_repeat	Training Set
DB0-m29_o90_o93_f0_pts.sym.45_repeat	Training Set
DB0-m2_o17_o26_f0_pcu.sym.11_repeat	Training Set
DB0-m3_o8_o22_f0_pcu.sym.28_repeat	Training Set
DB0-m29_o99_o510_f0_pts.sym.35_repeat	Test Set
DB0-m29_o82_o1500_f0_pts.sym.99_repeat	Training Set
DB0-m9_o25_o25_f0_sra.sym.19_repeat	Development Set
DB0-m3_o99_o23_f0_fsc.sym.35_repeat	Training Set
DB0-m9_o11_o22_f0_sra.sym.54_repeat	Training Set
DB0-m29_o89_o170_f0_pts.sym.7_repeat	Training Set
DB0-m29_o90_o1510_f0_pts.sym.7_repeat	Development Set
DB0-m2_o14_o14_f0_nbo.sym.8_repeat	Training Set
DB0-m2_o18_o18_f0_pcu.sym.42_repeat	Training Set
DB0-m3_o16_o22_f0_pcu.sym.97_repeat	Training Set
DB0-m29_o88_o169_f0_pts.sym.35_repeat	Test Set
DB0-m29_o88_o420_f0_pts.sym.45_repeat	Training Set
DB0-m3_o152_o159_f0_fsc.sym.2_repeat	Training Set
DB0-m3_o15_o29_f0_pcu.sym.40_repeat	Training Set
DB0-m18_o13_o13_f0_pcu_repeat	Training Set
DB0-m29_o89_o1470_f0_pts.sym.86_repeat	Training Set
DB0-m3_o23_o26_f0_pcu.sym.95_repeat	Training Set
DB0-m29_o91_o85_f0_pts.sym.46_repeat	Training Set
DB1-Zn2O8N2-AZO_A-irmof10_A_No269_repeat	Training Set
DB5-hypotheticalMOF_5019278_3_1_0_19_20_2_repeat	Training Set
DB6-pMOF_513_repeat	Training Set
DB0-m2_o15_o23_f0_pcu.sym.41_repeat	Training Set
DB0-m3_o19_o24_f0_pcu.sym.35_repeat	Development Set
DB5-hypotheticalMOF_5004927_1_0_0_18_13_4_repeat	Training Set
DB0-m3_o45_o159_f0_fsc.sym.31_repeat	Training Set
DB1-Cu2O8N2-AZO_A-fum_A_No86_repeat	Training Set
DB12-FODCEI_clean_repeat	Training Set
DB0-m18_o10_o26_f0_pcu_repeat	Training Set
DB0-m3_o160_o51_f0_fsc.sym.15_repeat	Training Set
DB0-m3_o22_o25_f0_nbo.sym.40_repeat	Training Set
DB0-m3_o8_o21_f0_pcu.sym.88_repeat	Test Set
DB0-m3_o13_o23_f0_pcu.sym.134_repeat	Training Set
DB6-cuf_6571_repeat	Training Set
DB0-m3_o10_o26_f0_pcu.sym.43_repeat	Training Set
DB6-cuf_1140_repeat	Training Set
DB0-m2_o17_o22_f0_nbo.sym.163_repeat	Training Set
DB0-m3_o8_o12_f0_pcu.sym.104_repeat	Training Set
DB0-m3_o21_o470_f0_fsc.sym.31_repeat	Training Set
DB5-hypotheticalMOF_37535_0_0_2_22_11_10_repeat	Training Set
DB13-lvt-Syn023508_repeat	Training Set
DB5-hypotheticalMOF_29194_1_0_2_25_2_10_repeat	Development Set
DB0-m29_o84_o54_f0_pts.sym.27_repeat	Training Set
DB12-UMODEH18_clean_repeat	Training Set
DB0-m9_o4_o17_f0_sra.sym.97_repeat	Test Set
DB0-m3_o16_o58_xbe_repeat	Training Set
DB0-m3_o1510_o6_f0_fsc.sym.43_repeat	Training Set
DB0-m2_o1_o2_f0_nbo.sym.26_repeat	Training Set
DB0-m29_o88_o90_f0_pts.sym.47_repeat	Development Set
DB0-m3_o13_o23_f0_pcu.sym.44_repeat	Training Set
DB0-m3_o25_o153_f0_fsc.sym.20_repeat	Test Set
DB0-m2_o24_o28_f0_nbo.sym.3_repeat	Training Set
DB0-m18_o4_o10_f0_pcu_repeat	Training Set
DB7-ddmof_3722_repeat	Training Set
DB0-m2_o20_lon_repeat	Training Set
DB0-m2_o7_o9_f0_nbo.sym.130_repeat	Training Set
DB0-m29_o82_o91_f0_pts.sym.49_repeat	Training Set
DB1-Zn4O13-irmof7_A-irmof8_A_No520_repeat	Test Set
DB0-m3_o8_o21_f0_pcu.sym.70_repeat	Training Set
DB0-m3_o15_o26_f0_pcu.sym.10_repeat	Training Set
DB0-m3_o18_o24_f0_pcu.sym.31_repeat	Training Set
DB6-cuf_5870_repeat	Training Set
DB0-m29_o99_o1500_f0_pts.sym.146_repeat	Test Set
DB0-m29_o91_o85_f0_pts.sym.81_repeat	Development Set
DB0-m3_o14_o23_f0_pcu.sym.29_repeat	Training Set
DB5-hypotheticalMOF_5068001_2_1_2_20_25_0_repeat	Training Set
DB6-cuf_5994_repeat	Training Set
DB0-m3_o14_o22_f0_nbo.sym.30_repeat	Training Set
DB0-m3_o90_o6_f0_fsc.sym.25_repeat	Training Set
DB0-m3_o16_o520_f0_fsc.sym.53_repeat	Training Set
DB0-m2_o17_o18_f0_pcu_repeat	Training Set
DB5-hypotheticalMOF_13120_2_0_0_14_25_4_repeat	Training Set
DB0-m2_o3_o25_f0_nbo.sym.107_repeat	Training Set
DB0-m29_o90_o109_f0_pts.sym.66_repeat	Training Set
DB1-Zn2O8-irmof8_A-pmof1_B_No16_repeat	Training Set
DB0-m2_o14_o15_f0_nbo.sym.90_repeat	Test Set
DB6-cuf_2490_repeat	Training Set
DB0-m9_o11_o12_f0_sra.sym.6_repeat	Training Set
DB6-cuf_6498_repeat	Development Set
DB0-m3_o21_o26_f0_pcu.sym.4_repeat	Development Set
DB1-Al2O6-irmof20_B-irmof7_B_No102_repeat	Training Set
DB0-m3_o14_o151_f0_fsc.sym.40_repeat	Training Set
DB1-Cu2N8-irmof20_B-irmof7_B_No131_repeat	Training Set
DB0-m9_o3_o25_f0_sra.sym.53_repeat	Training Set
DB0-m9_o13_o27_f0_sra.sym.65_repeat	Test Set
DB0-m3_o6_o11_f0_nbo.sym.125_repeat	Training Set
DB0-m3_o160_o51_f0_fsc.sym.59_repeat	Training Set
DB1-Cu2N8-irmof16_B-irmof20_B_No108_repeat	Training Set
DB0-m29_o93_o470_f0_pts.sym.78_repeat	Training Set
DB0-m3_o11_o27_f0_pcu.sym.17_repeat	Training Set
DB0-m9_o11_o17_f0_sra.sym.81_repeat	Training Set
DB0-m29_o81_o46_f0_pts.sym.77_repeat	Training Set
DB0-m3_o1_o52_f0_fsc.sym.25_repeat	Training Set
DB0-m29_o91_o44_f0_pts.sym.79_repeat	Development Set
DB0-m2_o2_o25_f0_pcu.sym.112_repeat	Test Set
DB0-m2_o20_o26_f0_pcu.sym.9_repeat	Test Set
DB0-m2_o11_o11_f0_nbo.sym.19_repeat	Training Set
DB0-m2_o11_o25_f0_nbo.sym.92_repeat	Test Set
DB0-m2_o11_o25_f0_nbo.sym.83_repeat	Development Set
DB0-m29_o90_o149_f0_pts.sym.81_repeat	Training Set
DB0-m3_o21_o25_f0_pcu.sym.18_repeat	Test Set
DB6-cuf_6306_repeat	Test Set
DB0-m2_o9_o20_f0_nbo.sym.122_repeat	Training Set
DB0-m1_o15_o17_f0_pcu_repeat	Training Set
DB0-m3_o14_o29_f0_pcu.sym.8_repeat	Development Set
DB5-hypotheticalMOF_5059986_1_0_2_12_10_11_repeat	Training Set
DB0-m2_o11_o17_f0_nbo.sym.79_repeat	Training Set
DB0-m2_o2_o9_f0_pcu.sym.78_repeat	Training Set
DB1-Cu2O8-irmof14_A-TePM_No162_repeat	Test Set
DB0-m3_o43_o158_f0_fsc.sym.55_repeat	Training Set
DB0-m3_o4_o14_f0_nbo.sym.46_repeat	Training Set
DB0-m2_o12_o42_f0_fsc_repeat	Training Set
DB0-m3_o21_o24_f0_pcu.sym.79_repeat	Training Set
DB0-m3_o460_o13_f0_fsc.sym.5_repeat	Training Set
DB0-m9_o27_o28_f0_sra.sym.25_repeat	Development Set
DB0-m2_o21_o75_f0_fsc_repeat	Training Set
DB0-m29_o81_o151_f0_pts.sym.4_repeat	Development Set
DB0-m29_o84_o1470_f0_pts.sym.83_repeat	Training Set
DB0-m3_o43_o6_f0_fsc.sym.43_repeat	Training Set
DB0-m29_o91_o46_f0_pts.sym.68_repeat	Training Set
DB0-m2_o1_o18_f0_pcu.sym.31_repeat	Training Set
DB1-MIL47V-AZO_B-TePM_No3_repeat	Training Set
DB7-ddmof_18181_repeat	Training Set
DB0-m2_o18_nor_repeat	Test Set
DB0-m2_o1_o14_f0_nbo.sym.33_repeat	Training Set
DB0-m3_o11_o11_f0_nbo.sym.120_repeat	Test Set
DB0-m2_o2_o24_f0_pcu.sym.44_repeat	Training Set
DB0-m29_o80_o148_f0_pts.sym.54_repeat	Training Set
DB0-m3_o7_o23_f0_nbo.sym.65_repeat	Training Set
DB0-m3_o8_o24_f0_pcu.sym.52_repeat	Development Set
DB0-m3_o1_o43_f0_fsc.sym.7_repeat	Training Set
DB1-Zn2O8N2-irmof16_A-irmof20_A_No329_repeat	Development Set
DB0-m29_o89_o150_f0_pts.sym.49_repeat	Training Set
DB0-m3_o15_o23_f0_nbo.sym.101_repeat	Training Set
DB5-hypotheticalMOF_5006981_2_0_0_15_24_2_repeat	Training Set
DB0-m3_o18_o21_f0_pcu.sym.93_repeat	Training Set
DB0-m3_o1_o23_f0_nbo.sym.157_repeat	Training Set
DB0-m3_o9_o11_f0_nbo.sym.102_repeat	Training Set
DB0-m29_o99_o149_f0_pts.sym.22_repeat	Training Set
DB1-Zn2O8-AZO_A-irmof20_A_No39_repeat	Training Set
DB12-HOFMAS_clean_repeat	Training Set
DB0-m29_o89_o490_f0_pts.sym.59_repeat	Training Set
DB5-hypotheticalMOF_793_0_0_0_7_17_12_repeat	Training Set
DB0-m29_o96_o45_f0_pts.sym.37_repeat	Development Set
DB0-m2_o2_o16_f0_pcu.sym.76_repeat	Training Set
DB0-m3_o1_o16_f0_pcu.sym.16_repeat	Training Set
DB0-m3_o19_o151_f0_fsc.sym.1_repeat	Development Set
DB0-m29_o97_o1490_f0_pts.sym.5_repeat	Training Set
DB0-m3_o6_o14_f0_pcu.sym.107_repeat	Training Set
DB0-m3_o12_o15_f0_pcu.sym.5_repeat	Training Set
DB0-m3_o8_o19_f0_pcu.sym.54_repeat	Training Set
DB0-m3_o12_o20_f0_pcu.sym.21_repeat	Development Set
DB0-m9_o4_o17_f0_sra.sym.73_repeat	Training Set
DB0-m2_o8_o8_f0_pcu.sym.116_repeat	Training Set
DB0-m29_o88_o1470_f0_pts.sym.29_repeat	Training Set
DB0-m3_o23_baa_repeat	Test Set
DB0-m9_o18_o27_f0_sra.sym.54_repeat	Training Set
DB0-m3_o48_o21_f0_fsc.sym.34_repeat	Training Set
DB0-m3_o153_o20_f0_fsc.sym.7_repeat	Training Set
DB1-Cu2N8-BDC_B-DPAC_B_No623_repeat	Training Set
DB0-m2_o8_o25_f0_pcu.sym.3_repeat	Test Set
DB0-m29_o80_o109_f0_pts.sym.74_repeat	Training Set
DB0-m3_o155_o1500_f0_fsc.sym.45_repeat	Training Set
DB1-Zn2O8-irmof7_A-imdb_No10_repeat	Test Set
DB0-m29_o80_o1470_f0_pts.sym.60_repeat	Development Set
DB0-m3_o12_o29_f0_pcu.sym.100_repeat	Training Set
DB15-kag_N77_E202_opt_repeat	Training Set
DB0-m3_o6_o22_f0_pcu.sym.19_repeat	Training Set
DB0-m2_o7_o8_f0_pcu_repeat	Training Set
DB1-Cu2O8N2-DPAC_A-irmof7_A_No518_repeat	Test Set
DB5-hypotheticalMOF_5063618_0_0_2_15_9_8_repeat	Training Set
DB1-Cu2O8-irmof7_A-NiC4_No8_repeat	Training Set
DB0-m2_o19_o24_f0_pcu.sym.54_repeat	Training Set
DB0-m3_o6_o23_f0_pcu.sym.61_repeat	Training Set
DB0-m3_o25_o99_f0_fsc.sym.67_repeat	Training Set
DB6-cuf_6730_repeat	Training Set
DB0-m29_o96_o1470_f0_pts.sym.110_repeat	Test Set
DB6-cuf_3123_repeat	Training Set
DB0-m3_o12_o26_f0_pcu.sym.35_repeat	Test Set
DB0-m3_o6_o12_f0_pcu.sym.21_repeat	Training Set
DB0-m3_o146_o23_f0_fsc.sym.93_repeat	Training Set
DB0-m2_o11_o11_f0_nbo.sym.51_repeat	Training Set
DB0-m29_o90_o149_f0_pts.sym.125_repeat	Test Set
DB0-m2_o11_o20_f0_nbo.sym.43_repeat	Training Set
DB1-Cu2N8-irmof16_B-irmof20_B_No630_repeat	Training Set
DB0-m2_o9_o23_f0_nbo.sym.81_repeat	Test Set
DB15-qtz-x_N65_E85_opt_repeat	Training Set
DB1-Cu2O8N2-DPAC_A-irmof14_A_No256_repeat	Training Set
DB0-m2_o18_o22_f0_pcu.sym.6_repeat	Development Set
DB0-m3_o25_o90_f0_fsc.sym.8_repeat	Development Set
DB5-hypotheticalMOF_35072_1_0_2_5_21_5_repeat	Development Set
DB0-m3_o3_o15_f0_pcu.sym.22_repeat	Training Set
DB0-m3_o2_o25_f0_nbo.sym.68_repeat	Development Set
DB0-m3_o3_o16_f0_pcu.sym.86_repeat	Training Set
DB0-m3_o8_o11_f0_pcu.sym.12_repeat	Training Set
DB0-m3_o9_o16_f0_pcu.sym.8_repeat	Training Set
DB0-m3_o440_o25_f0_fsc.sym.18_repeat	Training Set
DB0-m2_o7_o27_f0_pcu.sym.9_repeat	Training Set
DB1-Cu2O8-irmof8_A-mof200_No12_repeat	Training Set
DB0-m3_o21_o149_f0_fsc.sym.20_repeat	Test Set
DB0-m3_o19_o97_f0_fsc_repeat	Training Set
DB0-m9_o13_o20_f0_sra.sym.56_repeat	Training Set
DB6-cuf_7637_repeat	Training Set
DB0-m3_o3_o23_f0_nbo.sym.72_repeat	Test Set
DB6-cuf_6047_repeat	Training Set
DB1-Zn2O8-ADC_A-DPAC_A_No105_repeat	Training Set
DB6-cuf_6799_repeat	Training Set
DB12-XOVPON_freeONLY_repeat	Training Set
DB0-m2_o3_o24_f0_nbo.sym.85_repeat	Training Set
DB0-m2_o23_o23_f0_pcu.sym.39_repeat	Training Set
DB5-hypotheticalMOF_5076633_1_0_2_27_1_2_repeat	Training Set
DB0-m29_o89_o147_f0_pts.sym.1_repeat	Development Set
DB0-m29_o90_o90_f0_pts.sym.10_repeat	Training Set
DB0-m2_o12_fel_repeat	Training Set
DB5-hypotheticalMOF_5015781_3_0_0_3_18_8_repeat	Test Set
DB6-cuf_6111_repeat	Test Set
DB0-m2_o42_o151_f0_fsc_repeat	Training Set
DB0-m2_o4_o28_f0_nbo.sym.93_repeat	Training Set
DB0-m3_o113_o21_f0_fsc.sym.3_repeat	Training Set
DB13-nbo-Syn016720_repeat	Training Set
DB6-cuf_685_repeat	Training Set
DB0-m29_o88_o1470_f0_pts.sym.46_repeat	Training Set
DB0-m3_o16_o500_f0_fsc.sym.9_repeat	Test Set
DB0-m29_o96_o46_f0_pts.sym.52_repeat	Training Set
DB0-m2_o9_o11_f0_nbo.sym.120_repeat	Test Set
DB0-m3_o25_o109_f0_fsc.sym.28_repeat	Training Set
DB0-m2_o4_o23_f0_nbo.sym.76_repeat	Training Set
DB0-m2_o17_o20_f0_pcu.sym.80_repeat	Test Set
DB0-m3_o25_o99_f0_fsc.sym.58_repeat	Training Set
DB6-cuf_5532_repeat	Training Set
DB0-m9_o2_o25_f0_sra.sym.48_repeat	Test Set
DB0-m29_o99_o500_f0_pts.sym.5_repeat	Development Set
DB0-m3_o18_o24_f0_pcu_repeat	Training Set
DB0-m3_o14_o25_f0_nbo.sym.113_repeat	Test Set
DB0-m2_o9_o23_f0_nbo.sym.113_repeat	Test Set
DB0-m29_o88_o53_f0_pts.sym.48_repeat	Training Set
DB0-m3_o153_o156_f0_fsc.sym.90_repeat	Training Set
DB0-m3_o14_o28_f0_nbo.sym.8_repeat	Training Set
DB0-m29_o81_o490_f0_pts.sym.91_repeat	Test Set
DB0-m3_o24_o47_f0_fsc.sym.74_repeat	Training Set
DB0-m29_o88_o51_f0_pts.sym.59_repeat	Training Set
DB0-m3_o17_o115_f0_fsc.sym.55_repeat	Training Set
DB0-m3_o17_o25_f0_pcu.sym.5_repeat	Training Set
DB0-m3_o16_o20_f0_pcu.sym.8_repeat	Training Set
DB0-m3_o25_o148_f0_fsc.sym.67_repeat	Training Set
DB6-pMOF_384_repeat	Training Set
DB0-m3_o17_o99_f0_fsc.sym.2_repeat	Development Set
DB0-m9_o13_o27_f0_sra.sym.64_repeat	Training Set
DB0-m2_o22_o23_f0_nbo.sym.127_repeat	Development Set
DB0-m29_o93_o110_f0_pts.sym.24_repeat	Training Set
DB6-cuf_7146_repeat	Training Set
DB0-m3_o13_o17_f0_pcu.sym.101_repeat	Training Set
DB1-Zn2O8N2-DPAC_A-irmof8_A_No141_repeat	Training Set
DB0-m3_o4_o27_f0_nbo.sym.91_repeat	Training Set
DB0-m2_o2_o22_f0_pcu.sym.32_repeat	Development Set
DB0-m3_o7_o15_f0_nbo.sym.25_repeat	Training Set
DB0-m3_o17_o27_f0_nbo.sym.96_repeat	Training Set
DB1-Zn2O8-pcn6_B-TDPAT_No160_repeat	Training Set
DB0-m3_o1_o450_f0_fsc.sym.41_repeat	Training Set
DB0-m3_o160_o150_f0_fsc.sym.33_repeat	Training Set
DB0-m2_o2_o6_f0_pcu.sym.18_repeat	Development Set
DB12-EWUKAK_freeONLY_repeat	Training Set
DB7-ddmof_20864_repeat	Training Set
DB6-cuf_9172_repeat	Training Set
DB0-m3_o4_o25_f0_nbo.sym.73_repeat	Training Set
DB0-m3_o16_o470_f0_fsc.sym.45_repeat	Training Set
DB0-m3_o96_o11_f0_fsc.sym.14_repeat	Training Set
DB0-m2_o23_o25_f0_pcu.sym.99_repeat	Training Set
DB0-m3_o1480_o22_f0_fsc.sym.37_repeat	Training Set
DB0-m3_o25_o45_f0_fsc.sym.68_repeat	Training Set
DB13-acs-Syn033421_repeat	Training Set
DB1-Al2O6-BDC_B-DABCO_B_No2_repeat	Training Set
DB0-m3_o13_o24_f0_pcu.sym.10_repeat	Training Set
DB0-m2_o8_o16_f0_pcu.sym.110_repeat	Training Set
DB0-m3_o17_o21_f0_pcu.sym.86_repeat	Training Set
DB12-EMICUZ_clean_repeat	Training Set
DB0-m3_o460_o21_f0_fsc.sym.18_repeat	Training Set
DB0-m3_o7_o27_f0_nbo.sym.35_repeat	Training Set
DB0-m2_o10_o26_f0_pcu.sym.29_repeat	Training Set
DB0-m29_o99_o500_f0_pts.sym.14_repeat	Training Set
DB0-m3_o24_o85_f0_fsc.sym.32_repeat	Training Set
DB0-m3_o7_o23_f0_nbo.sym.104_repeat	Training Set
DB0-m3_o17_o25_f0_pcu.sym.100_repeat	Test Set
DB1-Zn2O8-ADC_A-irmof6_A_No568_repeat	Training Set
DB7-ddmof_6633_repeat	Training Set
DB0-m3_o13_o24_f0_pcu.sym.98_repeat	Development Set
DB0-m3_o1500_o14_f0_fsc.sym.20_repeat	Development Set
DB0-m2_o6_o14_f0_pcu.sym.106_repeat	Training Set
DB7-ddmof_21988_repeat	Training Set
DB12-ANAWOD_freeONLY_repeat	Training Set
DB0-m15_o3_o38_f0_fsc_repeat	Training Set
DB0-m3_o9_o11_f0_nbo.sym.41_repeat	Training Set
DB0-m3_o1520_o156_f0_fsc.sym.40_repeat	Training Set
DB0-m3_o6_o28_f0_nbo.sym.12_repeat	Training Set
DB0-m29_o83_o52_f0_pts.sym.90_repeat	Training Set
DB13-nbo-Syn017560_repeat	Training Set
DB0-m3_o155_o1510_f0_fsc.sym.26_repeat	Training Set
DB0-m29_o90_o47_f0_pts.sym.2_repeat	Development Set
DB0-m3_o13_o149_f0_fsc.sym.51_repeat	Training Set
DB0-m3_o540_o158_f0_fsc.sym.53_repeat	Training Set
DB5-hypotheticalMOF_5080618_1_0_2_28_19_1_repeat	Training Set
DB1-Cu2N8-BDC_B-irmof7_B_No418_repeat	Training Set
DB0-m2_o7_o10_f0_pcu.sym.96_repeat	Test Set
DB0-m2_o13_o22_f0_pcu.sym.101_repeat	Training Set
DB0-m29_o99_o420_f0_pts.sym.71_repeat	Training Set
DB0-m2_o12_o22_f0_pcu.sym.96_repeat	Training Set
DB0-m2_o6_o23_f0_nbo.sym.58_repeat	Development Set
DB0-m3_o13_o19_f0_pcu.sym.84_repeat	Training Set
DB0-m3_o520_o18_f0_fsc.sym.6_repeat	Training Set
DB0-m3_o12_o29_f0_pcu.sym.62_repeat	Training Set
DB0-m3_o1510_o6_f0_fsc.sym.8_repeat	Training Set
DB5-hypotheticalMOF_5064020_2_1_2_15_2_14_repeat	Development Set
DB0-m3_o150_o6_f0_fsc.sym.98_repeat	Training Set
DB6-cuf_7884_repeat	Development Set
DB0-m3_o24_o420_f0_fsc.sym.8_repeat	Training Set
DB0-m3_o7_o22_f0_nbo.sym.144_repeat	Training Set
DB0-m3_o24_o82_f0_fsc.sym.31_repeat	Training Set
DB0-m2_o6_o27_f0_pcu.sym.77_repeat	Test Set
DB0-m3_o11_o23_f0_nbo.sym.3_repeat	Training Set
DB0-m3_o150_o159_f0_fsc.sym.51_repeat	Development Set
DB5-hypotheticalMOF_5061527_1_0_2_18_21_10_repeat	Test Set
DB0-m15_o17_o139_f0_fsc_repeat	Training Set
DB0-m2_o6_o6_f0_nbo.sym.23_repeat	Training Set
DB0-m9_o3_o6_f0_sra.sym.43_repeat	Training Set
DB12-IMEDOV_freeONLY_repeat	Test Set
DB1-Zn2O8-ADC_A-DPAC_A_No2165_repeat	Training Set
DB0-m29_o80_o92_f0_pts.sym.65_repeat	Training Set
DB0-m3_o1_o24_f0_nbo.sym.52_repeat	Training Set
DB0-m3_o21_o25_f0_pcu.sym.47_repeat	Training Set
DB0-m3_o21_o23_f0_pcu.sym.42_repeat	Training Set
DB0-m2_o2_o23_f0_pcu.sym.9_repeat	Test Set
DB0-m3_o7_o14_f0_pcu.sym.59_repeat	Training Set
DB0-m2_o31_pto_repeat	Training Set
DB0-m3_o17_o85_f0_fsc.sym.21_repeat	Development Set
DB0-m3_o13_o27_f0_pcu.sym.17_repeat	Development Set
DB0-m2_o5_o23_f0_nbo.sym.41_repeat	Training Set
DB1-Cu2O8N2-DPAC_A-irmof20_A_No686_repeat	Development Set
DB1-Cu2O8-ADC_A-BDC_A_No1251_repeat	Training Set
DB1-Zn4O13-irmof7_A-irmof8_A_No681_repeat	Training Set
DB0-m2_o11_o11_f0_nbo.sym.84_repeat	Training Set
DB0-m3_o1520_o18_f0_fsc.sym.17_repeat	Training Set
DB0-m3_o1_o146_f0_fsc.sym.88_repeat	Development Set
DB12-BAHGUN_freeONLY_repeat	Test Set
DB0-m3_o2_o14_f0_nbo.sym.2_repeat	Training Set
DB12-BASJUB_freeONLY_repeat	Training Set
DB0-m2_o7_o23_f0_nbo.sym.30_repeat	Training Set
DB0-m2_o29_o149_f0_pcu_repeat	Training Set
DB0-m3_o16_o22_f0_pcu.sym.56_repeat	Training Set
DB0-m3_o1480_o1_f0_fsc.sym.24_repeat	Training Set
DB0-m29_o91_o47_f0_pts.sym.12_repeat	Test Set
DB0-m2_o1_o8_f0_pcu.sym.4_repeat	Test Set
DB0-m3_o7_o11_f0_pcu.sym.104_repeat	Training Set
DB0-m3_o160_o1500_f0_fsc.sym.92_repeat	Training Set
DB0-m3_o19_o27_f0_nbo.sym.40_repeat	Development Set
DB6-cuf_10665_repeat	Training Set
DB7-ddmof_20963_repeat	Training Set
DB6-cuf_7822_repeat	Training Set
DB0-m2_o2_o26_f0_pcu.sym.50_repeat	Training Set
DB0-m29_o99_o44_f0_pts.sym.154_repeat	Training Set
DB0-m2_o6_o15_f0_nbo.sym.61_repeat	Training Set
DB0-m3_o16_o21_f0_pcu.sym.76_repeat	Training Set
DB0-m2_o15_o23_f0_pcu.sym.3_repeat	Training Set
DB0-m3_o149_o23_f0_fsc.sym.60_repeat	Training Set
DB0-m2_o12_o24_f0_pcu_repeat	Development Set
DB0-m3_o24_o1480_f0_fsc.sym.42_repeat	Training Set
DB5-hypotheticalMOF_5047250_1_0_1_19_11_7_repeat	Test Set
DB0-m3_o540_o159_f0_fsc.sym.16_repeat	Training Set
DB0-m3_o160_o520_f0_fsc.sym.42_repeat	Training Set
DB13-cds-Syn037394_repeat	Development Set
DB12-LEQQII_freeONLY_repeat	Development Set
DB0-m2_o16_o16_f0_pcu.sym.22_repeat	Training Set
DB0-m2_o9_o23_f0_nbo.sym.107_repeat	Training Set
DB0-m2_o7_o26_f0_pcu.sym.110_repeat	Training Set
DB0-m3_o115_o4_f0_fsc.sym.34_repeat	Training Set
DB0-m3_o19_o42_f0_fsc_repeat	Test Set
DB0-m2_o12_o20_f0_pcu.sym.44_repeat	Development Set
DB0-m29_o90_o47_f0_pts.sym.30_repeat	Test Set
DB0-m3_o1_o5_f0_nbo.sym.52_repeat	Training Set
DB0-m3_o2_o27_f0_pcu.sym.28_repeat	Training Set
DB5-hypotheticalMOF_6001693_0_0_3_15_10_11_repeat	Training Set
DB1-Cu2O8-AZO_A-fum_A_No46_repeat	Training Set
DB0-m2_o11_o24_f0_nbo.sym.117_repeat	Training Set
DB0-m29_o81_o430_f0_pts.sym.40_repeat	Development Set
DB0-m2_o14_o19_f0_pcu.sym.54_repeat	Training Set
DB0-m3_o480_o6_f0_fsc.sym.19_repeat	Training Set
DB6-cuf_4764_repeat	Training Set
DB0-m29_o90_o84_f0_pts.sym.1_repeat	Training Set
DB1-Cu2O8N2-ADC_A-DPAC_A_No342_repeat	Training Set
DB0-m29_o85_o102_f0_pts.sym.50_repeat	Training Set
DB0-m3_o88_o25_f0_fsc.sym.7_repeat	Test Set
DB5-hypotheticalMOF_5073896_0_0_2_23_7_4_repeat	Training Set
DB0-m29_o90_o109_f0_pts.sym.1_repeat	Training Set
DB0-m1_o30_rtl_repeat	Training Set
DB0-m3_o1500_o13_f0_fsc.sym.30_repeat	Training Set
DB0-m2_o9_o23_f0_nbo.sym.131_repeat	Training Set
DB0-m3_o160_o45_f0_fsc.sym.66_repeat	Training Set
DB0-m29_o80_o148_f0_pts.sym.85_repeat	Training Set
DB5-hypotheticalMOF_5059884_2_0_2_12_10_1_repeat	Training Set
DB0-m3_o21_o109_f0_fsc.sym.31_repeat	Training Set
DB5-hypotheticalMOF_5072025_0_0_2_19_1_6_repeat	Training Set
DB0-m3_o160_o113_f0_fsc.sym.9_repeat	Training Set
DB0-m2_o35_o35_f0_pts.sym.46_repeat	Training Set
DB6-cuf_5369_repeat	Training Set
DB0-m29_o83_o1470_f0_pts.sym.67_repeat	Test Set
DB0-m2_o6_o11_f0_nbo.sym.62_repeat	Development Set
DB0-m3_o7_o7_f0_pcu.sym.29_repeat	Development Set
DB0-m29_o90_o54_f0_pts.sym.48_repeat	Training Set
DB5-hypotheticalMOF_5041378_1_0_1_8_2_2_repeat	Training Set
DB0-m3_o10_o25_f0_pcu.sym.88_repeat	Training Set
DB0-m3_o3_o18_f0_pcu.sym.71_repeat	Training Set
DB0-m3_o15_o22_f0_nbo.sym.23_repeat	Training Set
DB5-hypotheticalMOF_5065155_1_1_2_15_13_6_repeat	Training Set
DB0-m3_o13_o14_f0_pcu.sym.49_repeat	Training Set
DB5-hypotheticalMOF_5609_1_1_0_10_9_10_repeat	Training Set
DB5-hypotheticalMOF_1001446_0_0_3_11_2_9_repeat	Test Set
DB0-m9_o6_o23_f0_sra.sym.54_repeat	Training Set
DB0-m3_o51_o4_f0_fsc.sym.35_repeat	Training Set
DB0-m29_o86_o47_f0_pts.sym.5_repeat	Training Set
DB13-lvt-Syn025021_repeat	Training Set
DB0-m3_o153_o22_f0_fsc.sym.75_repeat	Training Set
DB0-m3_o160_o48_f0_fsc.sym.16_repeat	Development Set
DB0-m2_o22_o23_f0_nbo.sym.47_repeat	Training Set
DB0-m3_o20_o45_f0_fsc.sym.29_repeat	Training Set
DB0-m3_o24_o520_f0_fsc.sym.67_repeat	Training Set
DB0-m3_o19_o1500_f0_fsc.sym.55_repeat	Training Set
DB0-m2_o24_o28_f0_nbo.sym.35_repeat	Training Set
DB0-m3_o25_o146_f0_fsc.sym.68_repeat	Training Set
DB0-m2_o4_o28_f0_nbo.sym.73_repeat	Development Set
DB0-m3_o480_o18_f0_fsc.sym.25_repeat	Development Set
DB6-cuf_10483_repeat	Test Set
DB0-m3_o25_o109_f0_fsc.sym.53_repeat	Training Set
DB0-m2_o18_o28_f0_pcu.sym.62_repeat	Test Set
DB0-m29_o89_o150_f0_pts.sym.26_repeat	Training Set
DB0-m3_o14_o25_f0_nbo.sym.34_repeat	Training Set
DB0-m2_o14_o25_f0_pcu.sym.92_repeat	Training Set
DB0-m29_o81_o51_f0_pts.sym.4_repeat	Development Set
DB0-m3_o96_o14_f0_fsc.sym.13_repeat	Training Set
DB1-MIL47V-ADC_B-irmof20_B_No266_repeat	Training Set
DB0-m29_o88_o145_f0_pts.sym.40_repeat	Training Set
DB13-nbo-Syn038159_repeat	Training Set
DB0-m3_o1480_o15_f0_fsc.sym.7_repeat	Training Set
DB0-m2_o2_o10_f0_pcu.sym.6_repeat	Training Set
DB6-cuf_6719_repeat	Training Set
DB0-m3_o11_o20_f0_nbo.sym.69_repeat	Training Set
DB0-m2_o24_o27_f0_nbo.sym.109_repeat	Training Set
DB0-m5_o34_o35_f0_flu.sym.73_repeat	Training Set
DB13-hxg-Syn031478_repeat	Training Set
DB0-m3_o52_o159_f0_fsc.sym.70_repeat	Training Set
DB1-Cu2O8N2-AZO_A-BDC_A_No311_repeat	Development Set
DB1-MIL47V-DPAC_B-mof505_No7_repeat	Training Set
DB13-cds-Syn038246_repeat	Training Set
DB0-m15_o25_o101_f0_fsc_repeat	Training Set
DB0-m9_o6_o20_f0_sra.sym.27_repeat	Training Set
DB0-m2_o7_o11_f0_nbo.sym.28_repeat	Training Set
DB0-m3_o7_o20_f0_pcu.sym.84_repeat	Training Set
DB5-hypotheticalMOF_5029039_1_1_0_28_18_9_repeat	Training Set
DB0-m29_o89_o100_f0_pts.sym.7_repeat	Training Set
DB0-m3_o1_o24_f0_nbo.sym.170_repeat	Training Set
DB0-m29_o85_o470_f0_pts.sym.38_repeat	Training Set
DB0-m3_o12_o24_f0_pcu.sym.58_repeat	Training Set
DB1-Zn2O8-ADC_A-BDC_A_No600_repeat	Training Set
DB0-m3_o1_o23_f0_nbo.sym.1_repeat	Test Set
DB0-m2_o6_o14_f0_pcu.sym.72_repeat	Training Set
DB0-m3_o11_o15_f0_nbo.sym.111_repeat	Test Set
DB5-hypotheticalMOF_5072713_0_0_2_19_16_5_repeat	Training Set
DB0-m2_o7_o28_f0_pcu.sym.36_repeat	Training Set
DB0-m2_o7_o14_f0_nbo.sym.95_repeat	Training Set
DB0-m3_o25_o78_f0_fsc.sym.27_repeat	Training Set
DB0-m2_o16_o25_f0_pcu.sym.79_repeat	Training Set
DB0-m29_o92_o93_f0_pts.sym.70_repeat	Development Set
DB0-m29_o96_o45_f0_pts.sym.34_repeat	Training Set
DB0-m3_o160_o109_f0_fsc.sym.67_repeat	Training Set
DB0-m3_o6_o20_f0_nbo.sym.10_repeat	Training Set
DB0-m29_o80_o148_f0_pts.sym.16_repeat	Development Set
DB1-Cu2O8N2-ADC_A-irmof14_A_No789_repeat	Training Set
DB5-hypotheticalMOF_5065660_3_1_2_15_12_4_repeat	Development Set
DB0-m3_o8_o11_f0_pcu.sym.68_repeat	Training Set
DB0-m3_o26_pth_repeat	Training Set
DB13-pcu-Syn038230_repeat	Development Set
DB0-m3_o12_o25_f0_pcu.sym.53_repeat	Training Set
DB0-m3_o96_o21_f0_fsc.sym.1_repeat	Training Set
DB0-m3_o160_o52_f0_fsc.sym.57_repeat	Training Set
DB5-hypotheticalMOF_27305_0_0_2_9_9_12_repeat	Training Set
DB0-m29_o83_o143_f0_pts.sym.42_repeat	Training Set
DB1-NiN6-DPAC_A-NiC4_No2_repeat	Training Set
DB1-Cu2N8-irmof16_B-irmof7_B_No63_repeat	Training Set
DB1-Zn2O8N2-BDC_A-irmof8_A_No14_repeat	Training Set
DB0-m2_o9_o11_f0_nbo.sym.85_repeat	Training Set
DB0-m3_o1_o43_f0_fsc.sym.18_repeat	Training Set
DB0-m29_o80_o47_f0_pts.sym.68_repeat	Development Set
DB5-hypotheticalMOF_24262_0_0_1_6_11_0_repeat	Training Set
DB0-m2_o6_o10_f0_pcu.sym.84_repeat	Development Set
DB0-m2_o2_o14_f0_nbo.sym.33_repeat	Training Set
DB1-Cu2O8N2-irmof20_A-irmof7_A_No352_repeat	Training Set
DB0-m3_o160_o1520_f0_fsc.sym.32_repeat	Test Set
DB5-hypotheticalMOF_5010919_2_2_0_8_15_1_repeat	Training Set
DB0-m2_o8_o13_f0_pcu.sym.101_repeat	Training Set
DB1-Cu2O8N2-DPAC_A-irmof7_A_No249_repeat	Development Set
DB2-nbob_sym_5_mc_2_sym_5_on_9_L_12_FGCF_2___repeat	Training Set
DB0-m29_o90_o84_f0_pts.sym.3_repeat	Training Set
DB1-Cu2N8-ADC_B-AZO_B_No73_repeat	Development Set
DB0-m3_o18_o24_f0_pcu.sym.99_repeat	Development Set
DB0-m29_o81_o44_f0_pts.sym.34_repeat	Training Set
DB5-hypotheticalMOF_6002771_0_0_3_3_17_14_repeat	Training Set
DB0-m3_o2_o19_f0_pcu.sym.27_repeat	Training Set
DB5-hypotheticalMOF_5009767_1_0_0_8_25_7_repeat	Training Set
DB0-m3_o5_o17_f0_nbo.sym.45_repeat	Training Set
DB12-EBOCOQ_clean_repeat	Development Set
DB0-m2_o6_o20_f0_nbo.sym.180_repeat	Test Set
DB0-m3_o2_o25_f0_pcu.sym.87_repeat	Training Set
DB0-m3_o156_o47_f0_fsc.sym.49_repeat	Development Set
DB0-m3_o2_o15_f0_pcu.sym.46_repeat	Training Set
DB0-m9_o2_o13_f0_sra.sym.48_repeat	Training Set
DB0-m3_o49_o159_f0_fsc.sym.47_repeat	Training Set
DB0-m29_o99_o45_f0_pts.sym.18_repeat	Training Set
DB0-m3_o2_o3_f0_pcu.sym.38_repeat	Training Set
DB0-m3_o14_o25_f0_nbo.sym.103_repeat	Training Set
DB0-m2_o3_o11_f0_pcu.sym.5_repeat	Development Set
DB0-m3_o17_o83_f0_fsc.sym.30_repeat	Training Set
DB12-YOZSAJ_clean_repeat	Training Set
DB0-m3_o1500_o21_f0_fsc.sym.88_repeat	Training Set
DB5-hypotheticalMOF_5037171_2_2_1_18_11_2_repeat	Training Set
DB0-m3_o12_o23_f0_pcu.sym.140_repeat	Training Set
DB0-m15_o140_o152_f0_fsc_repeat	Training Set
DB0-m3_o520_o158_f0_fsc.sym.48_repeat	Training Set
DB0-m3_o2_o12_f0_pcu.sym.74_repeat	Test Set
DB0-m3_o18_o510_f0_fsc.sym.37_repeat	Training Set
DB0-m2_o23_o24_f0_nbo.sym.125_repeat	Training Set
DB12-ODERIZ_freeONLY_repeat	Training Set
DB0-m29_o93_o46_f0_pts.sym.60_repeat	Training Set
DB0-m3_o2_o14_f0_nbo.sym.13_repeat	Test Set
DB0-m2_o20_o22_f0_nbo.sym.44_repeat	Training Set
DB6-cuf_4833_repeat	Test Set
DB0-m29_o84_o510_f0_pts.sym.87_repeat	Training Set
DB0-m3_o16_o1520_f0_fsc.sym.6_repeat	Training Set
DB0-m2_o6_o9_f0_pcu.sym.92_repeat	Training Set
DB0-m2_o9_o17_f0_nbo.sym.135_repeat	Training Set
DB0-m3_o1_o105_f0_fsc.sym.14_repeat	Training Set
DB7-ddmof_18777_repeat	Training Set
DB0-m2_o11_o19_f0_nbo.sym.34_repeat	Test Set
DB0-m18_o25_o81_f0_fsc_repeat	Development Set
DB0-m3_o25_o450_f0_fsc.sym.2_repeat	Training Set
DB1-Zn2O8N2-DPAC_A-irmof14_A_No859_repeat	Training Set
DB0-m29_o88_o510_f0_pts.sym.36_repeat	Training Set
DB0-m3_o10_o11_f0_pcu.sym.96_repeat	Training Set
DB5-hypotheticalMOF_5066273_1_0_2_8_17_0_repeat	Training Set
DB1-Cu2N8-AZO_B-BDC_B_No145_repeat	Training Set
DB0-m3_o11_o13_f0_pcu.sym.35_repeat	Training Set
DB5-hypotheticalMOF_5037075_1_0_1_18_10_12_repeat	Test Set
DB5-hypotheticalMOF_26979_0_0_1_22_24_4_repeat	Development Set
DB0-m3_o9_o19_f0_nbo.sym.28_repeat	Training Set
DB0-m3_o5_o22_f0_nbo.sym.99_repeat	Training Set
DB0-m2_o58_o58_pto.sym.30_repeat	Training Set
DB0-m3_o1530_o159_f0_fsc.sym.10_repeat	Development Set
DB0-m3_o153_o155_f0_fsc.sym.11_repeat	Training Set
DB0-m3_o47_o23_f0_fsc.sym.8_repeat	Training Set
DB0-m3_o7_o18_f0_pcu_repeat	Test Set
DB0-m3_o13_o21_f0_pcu.sym.8_repeat	Training Set
DB7-ddmof_20832_repeat	Training Set
DB0-m3_o1520_o21_f0_fsc.sym.20_repeat	Test Set
DB0-m3_o51_o20_f0_fsc.sym.6_repeat	Training Set
DB12-DUDKUK_clean_repeat	Training Set
DB0-m2_o25_o27_f0_nbo.sym.36_repeat	Training Set
DB0-m29_o99_o86_f0_pts.sym.62_repeat	Training Set
DB15-pcu_N139_E234_opt_repeat	Training Set
DB0-m3_o25_o109_f0_fsc.sym.40_repeat	Training Set
DB0-m29_o97_o1530_f0_pts.sym.7_repeat	Training Set
DB7-ddmof_22407_repeat	Training Set
DB0-m2_o26_o26_f0_pcu.sym.74_repeat	Training Set
DB0-m2_o17_o28_f0_nbo.sym.16_repeat	Training Set
DB6-cuf_3305_repeat	Training Set
DB12-NOSHIO_clean_repeat	Training Set
DB5-hypotheticalMOF_5017771_0_0_0_19_11_8_repeat	Training Set
DB12-YOPMAS_freeONLY_repeat	Training Set
DB0-m3_o14_o17_f0_nbo.sym.95_repeat	Training Set
DB0-m3_o24_o45_f0_fsc.sym.86_repeat	Test Set
DB5-hypotheticalMOF_5070908_1_1_2_3_15_9_repeat	Training Set
DB0-m3_o25_o470_f0_fsc.sym.54_repeat	Training Set
DB5-hypotheticalMOF_5066623_1_0_2_8_25_4_repeat	Test Set
DB12-DUXKUD_clean_repeat	Test Set
DB0-m29_o88_o147_f0_pts.sym.131_repeat	Training Set
DB0-m2_o2_o14_f0_nbo.sym.46_repeat	Test Set
DB13-cds-Syn036383_repeat	Training Set
DB0-m3_o8_uoj_repeat	Training Set
DB0-m29_o99_o52_f0_pts.sym.42_repeat	Training Set
DB6-cuf_3451_repeat	Training Set
DB0-m3_o14_o29_f0_pcu.sym.18_repeat	Training Set
DB0-m2_o6_o23_f0_nbo.sym.18_repeat	Training Set
DB0-m3_o32_o32_pto.sym.97_repeat	Training Set
DB5-hypotheticalMOF_5152_1_1_0_1_21_10_repeat	Training Set
DB0-m3_o2_o16_f0_pcu.sym.3_repeat	Training Set
DB0-m2_o1_o17_f0_pcu.sym.87_repeat	Development Set
DB0-m29_o93_o111_f0_pts.sym.20_repeat	Training Set
DB0-m29_o84_o44_f0_pts.sym.107_repeat	Development Set
DB0-m3_o43_o156_f0_fsc.sym.40_repeat	Training Set
DB0-m3_o16_o16_f0_pcu.sym.18_repeat	Test Set
DB6-cuf_10529_repeat	Training Set
DB0-m29_o99_o540_f0_pts.sym.17_repeat	Development Set
DB0-m2_o2_o8_f0_pcu.sym.47_repeat	Training Set
DB0-m2_o17_mot-e_repeat	Training Set
DB0-m9_o3_o27_f0_sra.sym.18_repeat	Training Set
DB0-m29_o80_o143_f0_pts.sym.50_repeat	Development Set
DB0-m3_o11_o22_f0_pcu.sym.106_repeat	Training Set
DB0-m2_o5_o15_f0_nbo.sym.9_repeat	Training Set
DB0-m2_o15_o17_f0_nbo.sym.79_repeat	Training Set
DB0-m3_o12_o14_f0_pcu.sym.114_repeat	Training Set
DB0-m2_o1_o14_f0_pcu.sym.33_repeat	Test Set
DB1-Zn4O13-DPAC_A-irmof6_A_No428_repeat	Training Set
DB13-lvt-Syn022662_repeat	Training Set
DB0-m2_o17_o26_f0_pcu.sym.111_repeat	Training Set
DB0-m2_o3_o22_f0_nbo.sym.84_repeat	Training Set
DB0-m3_o51_o148_f0_fsc_repeat	Training Set
DB0-m3_o24_o48_f0_fsc.sym.51_repeat	Training Set
DB0-m2_o2_o17_f0_pcu.sym.21_repeat	Training Set
DB0-m1_o23_smt_repeat	Training Set
DB0-m2_o11_o28_f0_nbo.sym.68_repeat	Training Set
DB0-m2_o13_o21_f0_pcu.sym.21_repeat	Training Set
DB0-m3_o11_o20_f0_nbo.sym.19_repeat	Training Set
DB0-m2_o7_o15_f0_pcu.sym.34_repeat	Training Set
DB0-m3_o10_o23_f0_pcu.sym.63_repeat	Development Set
DB0-m3_o21_o22_f0_pcu.sym.108_repeat	Training Set
DB0-m3_o35_o35_f0_pts.sym.147_repeat	Development Set
DB0-m3_o14_o20_f0_pcu.sym.11_repeat	Training Set
DB0-m3_o11_o16_f0_pcu.sym.65_repeat	Training Set
DB0-m9_o13_o26_f0_sra_repeat	Training Set
DB0-m2_o4_o19_f0_nbo.sym.29_repeat	Training Set
DB0-m9_o7_o27_f0_sra.sym.21_repeat	Training Set
DB0-m3_o9_o13_f0_pcu.sym.59_repeat	Training Set
DB0-m29_o88_o1510_f0_pts.sym.87_repeat	Training Set
DB5-hypotheticalMOF_5033910_0_0_1_12_7_0_repeat	Training Set
DB5-hypotheticalMOF_5034485_2_2_1_12_25_8_repeat	Training Set
DB0-m3_o1_o8_f0_pcu.sym.60_repeat	Test Set
DB0-m3_o11_o11_f0_nbo.sym.121_repeat	Test Set
DB0-m29_o93_o102_f0_pts.sym.5_repeat	Training Set
DB0-m3_o440_o1_f0_fsc.sym.10_repeat	Training Set
DB0-m2_o7_o25_f0_pcu.sym.111_repeat	Training Set
DB0-m29_o90_o109_f0_pts.sym.8_repeat	Training Set
DB0-m2_o10_o20_f0_pcu.sym.38_repeat	Test Set
DB0-m2_o13_o14_f0_pcu.sym.36_repeat	Training Set
DB1-Zn2O8N2-ADC_A-irmof7_A_No327_repeat	Training Set
DB12-TORJAN_clean_repeat	Training Set
DB0-m29_o81_o148_f0_pts.sym.4_repeat	Training Set
DB0-m2_o9_o9_f0_nbo.sym.80_repeat	Training Set
DB0-m29_o88_o102_f0_pts.sym.60_repeat	Test Set
DB0-m2_o25_o28_f0_pcu.sym.111_repeat	Training Set
DB5-hypotheticalMOF_5014993_1_1_0_3_13_6_repeat	Training Set
DB5-hypotheticalMOF_5018503_1_0_0_19_22_8_repeat	Test Set
DB0-m2_o6_o20_f0_nbo.sym.17_repeat	Training Set
DB0-m3_o12_o21_f0_pcu.sym.18_repeat	Training Set
DB0-m3_o6_o20_f0_pcu.sym.2_repeat	Training Set
DB0-m3_o9_o20_f0_nbo.sym.23_repeat	Training Set
DB13-lvt-Syn028224_repeat	Training Set
DB0-m3_o490_o13_f0_fsc.sym.19_repeat	Training Set
DB0-m2_o8_o12_f0_pcu.sym.62_repeat	Training Set
DB6-cuf_4311_repeat	Training Set
DB0-m2_o17_o22_f0_pcu.sym.47_repeat	Test Set
DB0-m3_o46_o14_f0_fsc.sym.4_repeat	Training Set
DB0-m3_o32_o32_pto.sym.109_repeat	Training Set
DB5-hypotheticalMOF_5007552_1_1_0_15_11_7_repeat	Training Set
DB0-m3_o16_o151_f0_fsc.sym.27_repeat	Training Set
DB0-m3_o8_o15_f0_pcu.sym.78_repeat	Training Set
DB0-m29_o93_o143_f0_pts.sym.12_repeat	Training Set
DB0-m3_o440_o21_f0_fsc.sym.17_repeat	Training Set
DB13-hxg-Syn039087_repeat	Training Set
DB0-m2_o33_o24_xaq_repeat	Training Set
DB6-pMOF_335_repeat	Training Set
DB12-QUQBAH_freeONLY_repeat	Development Set
DB5-hypotheticalMOF_5006577_3_1_0_15_21_1_repeat	Training Set
DB0-m2_o2_o19_f0_nbo.sym.85_repeat	Training Set
DB0-m3_o17_o530_f0_fsc.sym.9_repeat	Training Set
DB0-m29_o90_o90_f0_pts.sym.115_repeat	Development Set
DB0-m3_o540_o156_f0_fsc.sym.62_repeat	Training Set
DB5-hypotheticalMOF_5064627_2_0_2_15_10_0_repeat	Training Set
DB0-m29_o83_o1510_f0_pts.sym.25_repeat	Training Set
DB13-nbo-Syn028869_repeat	Training Set
DB0-m3_o105_o15_f0_fsc.sym.9_repeat	Training Set
DB0-m29_o93_o110_f0_pts.sym.64_repeat	Training Set
DB0-m29_o97_o87_f0_pts.sym.24_repeat	Development Set
DB0-m2_o26_o28_f0_pcu.sym.90_repeat	Training Set
DB0-m3_o1470_o159_f0_fsc.sym.24_repeat	Training Set
DB0-m2_o17_o17_f0_pcu.sym.1_repeat	Training Set
DB0-m3_o38_o39_f0_fof.sym.35_repeat	Training Set
DB0-m3_o2_o25_f0_nbo.sym.57_repeat	Training Set
DB0-m3_o14_o29_f0_pcu.sym.33_repeat	Training Set
DB0-m29_o97_o450_f0_pts.sym.36_repeat	Development Set
DB0-m29_o84_o150_f0_pts.sym.135_repeat	Training Set
DB6-cuf_1802_repeat	Training Set
DB5-hypotheticalMOF_5013390_2_0_0_20_15_8_repeat	Development Set
DB0-m3_o540_o159_f0_fsc.sym.48_repeat	Training Set
DB0-m9_o13_o22_f0_sra.sym.13_repeat	Training Set
DB0-m3_o6_o9_f0_pcu.sym.14_repeat	Training Set
DB0-m2_o12_o22_f0_pcu.sym.20_repeat	Training Set
DB0-m3_o148_o13_f0_fsc.sym.39_repeat	Training Set
DB0-m3_o85_o6_f0_fsc.sym.18_repeat	Training Set
DB0-m2_o15_o29_f0_pcu.sym.12_repeat	Development Set
DB0-m2_o21_o27_f0_pcu.sym.60_repeat	Development Set
DB0-m9_o20_o24_f0_sra.sym.35_repeat	Training Set
DB0-m3_o160_o148_f0_fsc.sym.45_repeat	Training Set
DB0-m3_o18_o52_f0_fsc.sym.53_repeat	Development Set
DB0-m3_o14_o22_f0_pcu.sym.63_repeat	Training Set
DB0-m3_o25_o45_f0_fsc.sym.98_repeat	Training Set
DB0-m2_o2_o17_f0_pcu.sym.45_repeat	Training Set
DB7-ddmof_2101_repeat	Training Set
DB1-Zn2O8-ADC_A-AZO_A_No77_repeat	Development Set
DB5-hypotheticalMOF_5075107_1_0_2_23_18_7_repeat	Development Set
DB0-m29_o96_o111_f0_pts.sym.59_repeat	Test Set
DB1-Cu2O8N2-DPAC_A-fum_A_No249_repeat	Development Set
DB1-Cu2O8N2-ADC_A-DPAC_A_No1386_repeat	Training Set
DB0-m2_o6_o18_f0_pcu.sym.91_repeat	Training Set
DB5-hypotheticalMOF_23864_0_0_1_6_7_0_repeat	Training Set
DB0-m3_o23_o28_f0_nbo.sym.45_repeat	Training Set
DB0-m3_o11_o23_f0_pcu.sym.64_repeat	Training Set
DB6-cuf_10154_repeat	Development Set
DB0-m3_o26_o27_f0_pcu.sym.97_repeat	Training Set
DB0-m2_o3_o24_f0_pcu.sym.63_repeat	Training Set
DB0-m3_o20_o24_f0_nbo.sym.78_repeat	Training Set
DB12-OGAGIN_clean_repeat	Training Set
DB5-hypotheticalMOF_5021861_1_0_0_23_18_6_repeat	Test Set
DB0-m3_o8_o50_f0_fsc_repeat	Training Set
DB1-Zn2O8-ADC_A-irmof20_A_No188_repeat	Training Set
DB0-m2_o16_o25_f0_pcu.sym.107_repeat	Training Set
DB0-m3_o25_o115_f0_fsc.sym.45_repeat	Training Set
DB13-nbo-Syn015988_repeat	Training Set
DB0-m23_o23_o153_f0_pcu_repeat	Training Set
DB7-ddmof_16549_repeat	Development Set
DB0-m9_o11_o17_f0_sra_repeat	Training Set
DB1-Cu2O8-irmof10_A-pcn6_A_No12_repeat	Training Set
DB1-Cu2O8-ADC_A-irmof7_A_No729_repeat	Training Set
DB0-m2_o1_o4_f0_nbo.sym.156_repeat	Test Set
DB0-m3_o8_o17_f0_pcu.sym.20_repeat	Training Set
DB1-Cu2O8-ADC_A-irmof8_A_No829_repeat	Training Set
DB0-m3_o13_o43_f0_fsc_repeat	Training Set
DB0-m9_o8_o21_f0_sra.sym.38_repeat	Development Set
DB0-m3_o7_o11_f0_nbo.sym.65_repeat	Training Set
DB0-m29_o88_o150_f0_pts.sym.42_repeat	Training Set
DB0-m3_o8_o17_f0_pcu.sym.31_repeat	Training Set
DB0-m3_o4_o28_f0_pcu.sym.37_repeat	Training Set
DB0-m29_o82_o1470_f0_pts.sym.107_repeat	Training Set
DB13-lvt-Syn032147_repeat	Training Set
DB5-hypotheticalMOF_3588_2_1_0_24_2_1_repeat	Training Set
DB1-Cu2N8-BDC_B-irmof7_B_No406_repeat	Training Set
DB0-m3_o156_o150_f0_fsc.sym.77_repeat	Development Set
DB15-pcu_N144_E81_opt_repeat	Training Set
DB0-m3_o15_o20_f0_nbo.sym.29_repeat	Training Set
DB1-Cu2O8N2-irmof14_A-irmof7_A_No84_repeat	Training Set
DB0-m2_o14_o26_f0_pcu.sym.29_repeat	Training Set
DB0-m2_o2_o9_f0_nbo.sym.108_repeat	Training Set
DB12-ECAHOH_freeONLY_repeat	Test Set
DB0-m2_o2_o26_f0_pcu.sym.30_repeat	Training Set
DB1-Cu2O8N2-AZO_A-irmof6_A_No483_repeat	Training Set
DB0-m3_o21_o149_f0_fsc.sym.34_repeat	Training Set
DB0-m2_o14_o22_f0_pcu.sym.7_repeat	Training Set
DB0-m3_o450_o159_f0_fsc.sym.67_repeat	Development Set
DB0-m3_o90_o6_f0_fsc.sym.26_repeat	Development Set
DB0-m3_o13_o25_f0_pcu.sym.80_repeat	Training Set
DB0-m29_o88_o51_f0_pts.sym.5_repeat	Training Set
DB1-Cu2O8-AZO_A-DPAC_A_No24_repeat	Training Set
DB6-cuf_10891_repeat	Training Set
DB0-m3_o14_o19_f0_nbo.sym.59_repeat	Training Set
DB1-Cu2N8-ADC_B-DPAC_B_No803_repeat	Training Set
DB0-m2_o2_o3_f0_pcu.sym.34_repeat	Training Set
DB1-Cu2O8N2-ADC_A-BDC_A_No1006_repeat	Training Set
DB0-m3_o7_o21_f0_pcu.sym.28_repeat	Training Set
DB6-cuf_10169_repeat	Training Set
DB5-hypotheticalMOF_5046667_1_1_1_19_19_3_repeat	Training Set
DB0-m3_o9_o19_f0_nbo.sym.45_repeat	Development Set
DB0-m3_o17_o18_f0_pcu.sym.22_repeat	Test Set
DB0-m3_o6_o15_f0_nbo.sym.18_repeat	Training Set
DB0-m29_o83_o151_f0_pts.sym.27_repeat	Training Set
DB15-qtz_N76_E127_opt_repeat	Training Set
DB5-hypotheticalMOF_5021645_2_0_0_23_12_7_repeat	Training Set
DB0-m2_o22_o145_f0_fsc_repeat	Development Set
DB0-m2_o1_o7_f0_nbo.sym.13_repeat	Development Set
DB1-Zn2O8N2-AZO_A-irmof14_A_No258_repeat	Training Set
DB1-Zn2O8-ADC_A-DPAC_A_No232_repeat	Training Set
DB0-m3_o155_o1500_f0_fsc.sym.48_repeat	Training Set
DB0-m3_o24_o27_f0_nbo.sym.89_repeat	Test Set
DB1-Zn2O8-pcn6_A-pcn6_B_No47_repeat	Training Set
DB12-IQOJEF_freeONLY_repeat	Development Set
DB0-m3_o24_o520_f0_fsc.sym.88_repeat	Training Set
DB0-m3_o7_o14_f0_pcu.sym.33_repeat	Training Set
DB7-ddmof_23295_repeat	Training Set
DB0-m2_o4_o9_f0_nbo.sym.11_repeat	Test Set
DB0-m3_o156_o1510_f0_fsc.sym.84_repeat	Training Set
DB0-m2_o24_uoj_repeat	Test Set
DB0-m3_o14_o17_f0_nbo.sym.11_repeat	Training Set
DB0-m2_o2_o12_f0_pcu.sym.57_repeat	Training Set
DB0-m2_o22_o24_f0_nbo.sym.84_repeat	Training Set
DB0-m29_o81_o149_f0_pts.sym.30_repeat	Training Set
DB0-m2_o25_o27_f0_pcu.sym.118_repeat	Test Set
DB0-m2_o7_o11_f0_pcu.sym.84_repeat	Training Set
DB0-m3_o148_o23_f0_fsc.sym.41_repeat	Development Set
DB7-ddmof_22053_repeat	Training Set
DB0-m9_o6_o17_f0_sra.sym.35_repeat	Test Set
DB5-hypotheticalMOF_6003330_0_0_3_19_24_2_repeat	Training Set
DB0-m3_o1_o146_f0_fsc.sym.97_repeat	Training Set
DB0-m29_o83_o1510_f0_pts.sym.39_repeat	Training Set
DB0-m9_o23_o25_f0_sra.sym.40_repeat	Training Set
DB0-m3_o1480_o13_f0_fsc.sym.58_repeat	Training Set
DB0-m2_o23_o28_f0_nbo.sym.5_repeat	Training Set
DB0-m2_o6_o8_f0_pcu.sym.89_repeat	Training Set
DB0-m29_o97_o52_f0_pts.sym.84_repeat	Training Set
DB0-m29_o83_o147_f0_pts.sym.70_repeat	Training Set
DB0-m3_o82_o23_f0_fsc.sym.38_repeat	Training Set
DB0-m2_o8_o28_f0_pcu.sym.77_repeat	Training Set
DB5-hypotheticalMOF_5075621_1_0_2_23_19_8_repeat	Training Set
DB5-hypotheticalMOF_5013602_2_1_0_3_9_0_repeat	Training Set
DB0-m3_o14_o27_f0_pcu.sym.104_repeat	Test Set
DB0-m2_o7_o15_f0_pcu.sym.61_repeat	Training Set
DB1-Cu2O8N2-irmof16_A-irmof8_A_No685_repeat	Training Set
DB0-m3_o420_o13_f0_fsc.sym.20_repeat	Training Set
DB0-m3_o12_o21_f0_pcu.sym.99_repeat	Training Set
DB0-m9_o11_o17_f0_sra.sym.82_repeat	Training Set
DB0-m3_o1_o13_f0_pcu.sym.97_repeat	Training Set
DB7-ddmof_19938_repeat	Training Set
DB0-m3_o8_o16_f0_pcu.sym.23_repeat	Training Set
DB0-m3_o470_o14_f0_fsc.sym.19_repeat	Development Set
DB0-m2_o4_o17_f0_nbo.sym.51_repeat	Training Set
DB0-m29_o88_o102_f0_pts.sym.92_repeat	Training Set
DB0-m3_o112_o6_f0_fsc.sym.18_repeat	Training Set
DB0-m9_o11_o22_f0_sra.sym.21_repeat	Training Set
DB0-m3_o99_o23_f0_fsc.sym.61_repeat	Training Set
DB0-m3_o11_o17_f0_nbo_repeat	Training Set
DB1-Zn4O13-irmof10_A-irmof20_A_No93_repeat	Test Set
DB0-m3_o450_o155_f0_fsc.sym.20_repeat	Training Set
DB13-cds-Syn034835_repeat	Training Set
DB0-m2_o13_o16_f0_pcu.sym.1_repeat	Training Set
DB0-m3_o88_o6_f0_fsc.sym.1_repeat	Training Set
DB0-m3_o25_o1470_f0_fsc.sym.15_repeat	Development Set
DB7-ddmof_16641_repeat	Training Set
DB0-m3_o3_o17_f0_pcu.sym.98_repeat	Training Set
DB0-m2_o2_o6_f0_pcu.sym.42_repeat	Test Set
DB0-m2_o12_unh_repeat	Training Set
DB0-m3_o11_o25_f0_pcu.sym.72_repeat	Training Set
DB0-m3_o82_o23_f0_fsc.sym.35_repeat	Training Set
DB0-m2_o2_o27_f0_pcu.sym.67_repeat	Development Set
DB0-m3_o14_o20_f0_nbo.sym.103_repeat	Training Set
DB6-cuf_9843_repeat	Training Set
DB0-m3_o9_o21_f0_pcu.sym.41_repeat	Training Set
DB0-m3_o88_o25_f0_fsc.sym.18_repeat	Training Set
DB6-pMOF_185_repeat	Training Set
DB0-m29_o86_o47_f0_pts.sym.14_repeat	Training Set
DB0-m3_o96_o159_f0_fsc.sym.33_repeat	Training Set
DB0-m3_o7_o147_f0_pcu_repeat	Training Set
DB0-m3_o14_o18_f0_pcu.sym.38_repeat	Training Set
DB0-m3_o20_o29_f0_nbo.sym.17_repeat	Training Set
DB0-m3_o19_o105_f0_fsc_repeat	Training Set
DB0-m1_o38_o10_fsc_repeat	Test Set
DB0-m3_o3_o24_f0_pcu.sym.6_repeat	Development Set
DB0-m29_o90_o44_f0_pts.sym.95_repeat	Training Set
DB0-m29_o96_o109_f0_pts.sym.92_repeat	Training Set
DB0-m3_o156_o1470_f0_fsc.sym.3_repeat	Test Set
DB1-Zn2O8N2-irmof14_A-pmof1_A_No6_repeat	Training Set
DB0-m2_o7_o15_f0_nbo.sym.78_repeat	Training Set
DB0-m2_o16_o19_f0_pcu.sym.43_repeat	Training Set
DB0-m2_o1_o24_f0_nbo.sym.117_repeat	Test Set
DB12-OKELIB_clean_repeat	Training Set
DB1-Cu2O8-irmof16_A-TDPAT_No838_repeat	Training Set
DB0-m3_o11_o14_f0_pcu.sym.102_repeat	Training Set
DB5-hypotheticalMOF_5001752_1_0_0_12_11_5_repeat	Test Set
DB12-DOTTEM_clean_repeat	Training Set
DB0-m3_o17_o26_f0_pcu.sym.104_repeat	Training Set
DB2-bcu_sym_8_mc_9__L_12_FGOH_2___repeat	Test Set
DB0-m3_o4_o79_f0_fsc.sym.5_repeat	Training Set
DB0-m29_o89_o510_f0_pts.sym.48_repeat	Test Set
DB0-m3_o11_o17_f0_pcu.sym.23_repeat	Training Set
DB7-ddmof_16425_repeat	Training Set
DB7-ddmof_16585_repeat	Training Set
DB0-m29_o99_o110_f0_pts.sym.18_repeat	Training Set
DB0-m2_o17_o19_f0_pcu.sym.4_repeat	Training Set
DB0-m3_o20_o24_f0_pcu.sym.6_repeat	Training Set
DB15-pcu_N65_E212_opt_repeat	Training Set
DB0-m3_o6_o28_f0_pcu.sym.97_repeat	Test Set
DB0-m3_o51_o4_f0_fsc.sym.1_repeat	Training Set
DB0-m2_o3_o10_f0_pcu.sym.94_repeat	Training Set
DB0-m3_o25_o145_f0_fsc.sym.33_repeat	Training Set
DB0-m3_o530_o15_f0_fsc.sym.13_repeat	Training Set
DB0-m29_o83_o1500_f0_pts.sym.111_repeat	Training Set
DB0-m2_o1_o19_f0_nbo.sym.52_repeat	Test Set
DB0-m29_o90_o83_f0_pts.sym.100_repeat	Training Set
DB0-m3_o23_o58_tfz_repeat	Development Set
DB0-m29_o83_o109_f0_pts.sym.80_repeat	Training Set
DB0-m9_o3_o23_f0_sra.sym.3_repeat	Training Set
DB1-Cu2O8-AZO_A-irmof8_A_No391_repeat	Training Set
DB0-m3_o12_o23_f0_pcu.sym.138_repeat	Training Set
DB0-m3_o460_o159_f0_fsc.sym.15_repeat	Training Set
DB0-m3_o8_o18_f0_pcu.sym.93_repeat	Training Set
DB6-cuf_1531_repeat	Training Set
DB12-MUFJAZ01_clean_repeat	Training Set
DB0-m29_o89_o470_f0_pts.sym.62_repeat	Test Set
DB0-m29_o82_o52_f0_pts.sym.88_repeat	Training Set
DB0-m3_o4_o24_f0_nbo.sym.6_repeat	Test Set
DB0-m29_o97_o51_f0_pts.sym.50_repeat	Training Set
DB0-m9_o11_o13_f0_sra.sym.98_repeat	Training Set
DB0-m3_o16_o1480_f0_fsc.sym.15_repeat	Training Set
DB0-m3_o3_o5_f0_pcu.sym.9_repeat	Development Set
DB0-m3_o96_o159_f0_fsc.sym.23_repeat	Training Set
DB0-m3_o160_o113_f0_fsc.sym.11_repeat	Development Set
DB5-hypotheticalMOF_5044759_1_1_1_3_21_4_repeat	Training Set
DB0-m3_o7_o15_f0_pcu.sym.12_repeat	Training Set
DB0-m3_o1_o540_f0_fsc.sym.21_repeat	Training Set
DB0-m29_o97_o490_f0_pts.sym.16_repeat	Training Set
DB0-m3_o450_o15_f0_fsc.sym.25_repeat	Training Set
DB0-m3_o11_o22_f0_nbo.sym.70_repeat	Training Set
DB0-m2_o2_o16_f0_pcu.sym.52_repeat	Training Set
DB5-hypotheticalMOF_1001415_0_0_3_11_2_1_repeat	Training Set
DB0-m29_o80_o151_f0_pts.sym.46_repeat	Training Set
DB0-m2_o11_o23_f0_pcu.sym.3_repeat	Training Set
DB0-m2_o2_o26_f0_pcu.sym.69_repeat	Training Set
DB0-m29_o81_o1490_f0_pts.sym.9_repeat	Training Set
DB1-Cu2O8-irmof14_A-irmof8_A_No205_repeat	Training Set
DB0-m29_o85_o110_f0_pts.sym.18_repeat	Test Set
DB0-m2_o3_o12_f0_pcu.sym.51_repeat	Training Set
DB0-m9_o13_o22_f0_sra.sym.91_repeat	Training Set
DB0-m3_o17_o105_f0_fsc.sym.30_repeat	Development Set
DB13-cds-Syn025324_repeat	Test Set
DB0-m2_o14_o23_f0_pcu_repeat	Training Set
DB5-hypotheticalMOF_6004130_0_0_3_23_8_12_repeat	Training Set
DB0-m2_o14_o23_f0_pcu.sym.29_repeat	Development Set
DB0-m29_o84_o47_f0_pts.sym.59_repeat	Development Set
DB0-m1_o24_btu_repeat	Training Set
DB1-Zn2O8N2-DPAC_A-irmof6_A_No88_repeat	Training Set
DB1-Cu2O8N2-irmof20_A-irmof7_A_No67_repeat	Training Set
DB0-m3_o17_o17_f0_pcu.sym.7_repeat	Training Set
DB0-m9_o19_o25_f0_sra.sym.75_repeat	Training Set
DB0-m2_o7_o9_f0_pcu.sym.47_repeat	Training Set
DB12-AWEGEP_clean_repeat	Test Set
DB0-m3_o1520_o4_f0_fsc.sym.24_repeat	Training Set
DB0-m2_o3_o19_f0_nbo.sym.69_repeat	Training Set
DB0-m3_o22_o24_f0_nbo.sym.83_repeat	Development Set
DB0-m3_o1530_o156_f0_fsc.sym.101_repeat	Training Set
DB0-m3_o23_o24_f0_pcu.sym.21_repeat	Training Set
DB0-m3_o8_o13_f0_pcu.sym.100_repeat	Training Set
DB0-m3_o12_o16_f0_pcu.sym.77_repeat	Development Set
DB5-hypotheticalMOF_5008868_3_3_0_15_18_6_repeat	Training Set
DB1-MIL47V-ADC_B-DPAC_B_No269_repeat	Development Set
DB0-m2_o17_o24_f0_pcu.sym.92_repeat	Training Set
DB0-m29_o96_o151_f0_pts.sym.54_repeat	Training Set
DB1-Zn2O8-irmof7_A-TePM_No17_repeat	Training Set
DB0-m3_o6_o9_f0_nbo.sym.28_repeat	Training Set
DB0-m3_o1500_o14_f0_fsc.sym.40_repeat	Training Set
DB0-m3_o16_o47_f0_fsc.sym.52_repeat	Training Set
DB6-pMOF_425_repeat	Training Set
DB0-m3_o45_o22_f0_fsc.sym.69_repeat	Training Set
DB13-hxg-Syn028999_repeat	Training Set
DB1-Cu2O8N2-AZO_A-irmof6_A_No48_repeat	Test Set
DB0-m3_o11_o23_f0_nbo.sym.6_repeat	Training Set
DB0-m3_o1_o25_f0_pcu.sym.77_repeat	Training Set
DB0-m3_o1520_o18_f0_fsc.sym.1_repeat	Training Set
DB0-m3_o39_o41_f0_fof.sym.14_repeat	Training Set
DB0-m3_o24_o29_f0_pcu.sym.71_repeat	Training Set
DB0-m3_o470_o159_f0_fsc.sym.15_repeat	Training Set
DB0-m9_o2_o23_f0_sra.sym.44_repeat	Training Set
DB5-hypotheticalMOF_36602_2_1_2_16_24_2_repeat	Training Set
DB12-AHINIP_freeONLY_repeat	Training Set
DB0-m3_o1_o25_f0_nbo.sym.42_repeat	Development Set
DB0-m29_o91_o1500_f0_pts.sym.6_repeat	Training Set
DB0-m2_o7_ssb_repeat	Training Set
DB0-m3_o25_o52_f0_fsc.sym.23_repeat	Training Set
DB0-m3_o11_o25_f0_pcu.sym.34_repeat	Training Set
DB0-m15_o7_o89_f0_fsc_repeat	Development Set
DB0-m2_o7_o9_f0_pcu.sym.79_repeat	Training Set
DB0-m29_o96_o450_f0_pts.sym.84_repeat	Training Set
DB0-m2_o1_o17_f0_pcu.sym.35_repeat	Test Set
DB0-m3_o14_o23_f0_nbo.sym.87_repeat	Training Set
DB1-Zn2O8-irmof20_A-pmof1_B_No9_repeat	Training Set
DB5-hypotheticalMOF_5015642_3_2_0_3_18_7_repeat	Test Set
DB0-m3_o155_o151_f0_fsc.sym.51_repeat	Training Set
DB0-m3_o48_o25_f0_fsc.sym.7_repeat	Training Set
DB0-m2_o1_o11_f0_pcu.sym.66_repeat	Test Set
DB1-Cu2N8-DPAC_B-irmof6_B_No49_repeat	Training Set
DB0-m29_o85_o510_f0_pts.sym.42_repeat	Development Set
DB0-m3_o6_o16_f0_pcu.sym.64_repeat	Training Set
DB0-m29_o81_o150_f0_pts.sym.31_repeat	Test Set
DB6-cuf_9385_repeat	Test Set
DB0-m29_o90_o550_f0_pts.sym.49_repeat	Training Set
DB0-m2_o15_o19_f0_nbo.sym.34_repeat	Training Set
DB1-MIL47V-ADC_B-irmof20_B_No227_repeat	Training Set
DB0-m29_o81_o420_f0_pts.sym.8_repeat	Training Set
DB0-m29_o99_o1500_f0_pts.sym.65_repeat	Training Set
DB5-hypotheticalMOF_5044763_0_0_1_3_21_6_repeat	Development Set
DB0-m3_o6_o27_f0_pcu.sym.52_repeat	Training Set
DB6-cuf_10086_repeat	Training Set
DB0-m3_o151_o23_f0_fsc.sym.32_repeat	Training Set
DB0-m2_o21_o23_f0_pcu.sym.4_repeat	Training Set
DB6-cuf_5178_repeat	Development Set
DB0-m3_o460_o23_f0_fsc.sym.14_repeat	Training Set
DB0-m3_o1490_o156_f0_fsc.sym.34_repeat	Training Set
DB0-m3_o5_o24_f0_pcu_repeat	Training Set
DB12-LACGIH_freeONLY_repeat	Test Set
DB0-m2_o14_o20_f0_nbo.sym.80_repeat	Training Set
DB0-m2_o7_o22_f0_nbo.sym.113_repeat	Training Set
DB0-m3_o42_o4_f0_fsc.sym.30_repeat	Training Set
DB0-m3_o520_o159_f0_fsc.sym.17_repeat	Training Set
DB0-m3_o11_o27_f0_nbo.sym.146_repeat	Training Set
DB0-m3_o4_o14_f0_nbo.sym.34_repeat	Training Set
DB0-m2_o11_o28_f0_nbo.sym.94_repeat	Test Set
DB0-m29_o93_o110_f0_pts.sym.25_repeat	Training Set
DB0-m2_o22_o27_f0_nbo.sym.137_repeat	Training Set
DB0-m2_o8_o23_f0_pcu.sym.128_repeat	Training Set
DB0-m2_o13_o23_f0_pcu.sym.149_repeat	Training Set
DB5-hypotheticalMOF_5050351_3_1_1_23_18_9_repeat	Training Set
DB0-m2_o7_o22_f0_nbo.sym.17_repeat	Training Set
DB0-m5_o6_o23_f0_bcu.sym.160_repeat	Training Set
DB1-Cu2O8N2-ADC_A-DPAC_A_No1821_repeat	Training Set
DB0-m2_o7_o21_f0_pcu.sym.69_repeat	Training Set
DB5-hypotheticalMOF_5072658_1_1_2_19_16_0_repeat	Training Set
DB0-m3_o15_o148_f0_pcu_repeat	Training Set
DB0-m2_o1_o7_f0_pcu.sym.41_repeat	Training Set
DB0-m2_o2_o21_f0_pcu.sym.61_repeat	Training Set
DB0-m2_o8_o19_f0_pcu.sym.122_repeat	Training Set
DB5-hypotheticalMOF_5063134_0_0_2_18_16_6_repeat	Training Set
DB0-m5_o3_o27_f0_bcu.sym.23_repeat	Training Set
DB0-m29_o99_o52_f0_pts.sym.79_repeat	Training Set
DB6-cuf_9700_repeat	Training Set
DB0-m29_o90_o101_f0_pts.sym.146_repeat	Training Set
DB0-m29_o89_o420_f0_pts.sym.21_repeat	Development Set
DB0-m3_o480_o13_f0_fsc.sym.51_repeat	Training Set
DB0-m3_o2_o19_f0_pcu.sym.45_repeat	Training Set
DB0-m3_o8_o12_f0_pcu.sym.48_repeat	Training Set
DB6-cuf_4008_repeat	Test Set
DB0-m9_o11_o13_f0_sra.sym.14_repeat	Test Set
DB6-cuf_287_repeat	Test Set
DB5-hypotheticalMOF_15655_0_0_0_22_7_7_repeat	Training Set
DB0-m2_o2_o14_f0_nbo.sym.10_repeat	Training Set
DB0-m2_o24_o27_f0_nbo.sym.29_repeat	Training Set
DB0-m3_o11_o26_f0_pcu.sym.97_repeat	Training Set
DB0-m3_o13_o23_f0_pcu.sym.51_repeat	Training Set
DB0-m29_o82_o44_f0_pts.sym.96_repeat	Training Set
DB0-m29_o99_o111_f0_pts.sym.47_repeat	Training Set
DB0-m2_o3_o3_f0_pcu.sym.11_repeat	Training Set
DB0-m9_o11_o22_f0_sra.sym.65_repeat	Training Set
DB0-m3_o15_o28_f0_pcu.sym.4_repeat	Training Set
DB5-hypotheticalMOF_25156_1_0_1_14_21_7_repeat	Training Set
DB0-m2_o17_o23_f0_nbo.sym.110_repeat	Test Set
DB0-m2_o11_o17_f0_nbo.sym.143_repeat	Training Set
DB0-m2_o22_o22_f0_nbo.sym.4_repeat	Training Set
DB0-m3_o26_o28_f0_pcu.sym.17_repeat	Training Set
DB6-cuf_9576_repeat	Training Set
DB0-m18_o146_o151_f0_fsc_repeat	Training Set
DB0-m5_o18_o23_f0_bcu.sym.39_repeat	Training Set
DB0-m3_o6_o17_f0_pcu.sym.125_repeat	Training Set
DB0-m2_o17_o29_f0_pcu.sym.72_repeat	Training Set
DB5-hypotheticalMOF_35059_2_1_2_21_21_7_repeat	Training Set
DB0-m29_o90_o91_f0_pts.sym.28_repeat	Training Set
DB0-m29_o80_o500_f0_pts.sym.88_repeat	Training Set
DB0-m3_o6_o14_f0_pcu.sym.46_repeat	Training Set
DB0-m2_o1_o21_f0_pcu.sym.78_repeat	Training Set
DB0-m3_o25_o28_f0_nbo.sym.81_repeat	Training Set
DB1-Cu2O8N2-irmof20_A-irmof7_A_No104_repeat	Training Set
DB0-m2_o11_o11_f0_pcu.sym.25_repeat	Training Set
DB5-hypotheticalMOF_5047131_3_1_1_19_10_1_repeat	Training Set
DB0-m3_o13_o15_f0_pcu.sym.42_repeat	Development Set
DB5-hypotheticalMOF_5006336_0_0_0_15_7_6_repeat	Training Set
DB0-m29_o97_o86_f0_pts.sym.30_repeat	Training Set
DB0-m2_o11_o23_f0_nbo.sym.51_repeat	Training Set
DB0-m3_o14_o22_f0_nbo.sym.95_repeat	Training Set
DB0-m9_o6_o17_f0_sra.sym.103_repeat	Training Set
DB0-m2_o2_uki_repeat	Training Set
DB0-m2_o8_o28_f0_pcu.sym.62_repeat	Training Set
DB0-m9_o7_o25_f0_sra.sym.10_repeat	Training Set
DB0-m3_o18_o28_f0_pcu.sym.44_repeat	Development Set
DB0-m2_o3_o11_f0_pcu.sym.12_repeat	Training Set
DB1-Cu2O8N2-DPAC_A-irmof6_A_No231_repeat	Test Set
DB0-m3_o10_o13_f0_pcu.sym.3_repeat	Training Set
DB5-hypotheticalMOF_5047035_1_1_1_19_24_8_repeat	Training Set
DB1-Cu2O8N2-irmof14_A-irmof6_A_No32_repeat	Training Set
DB0-m3_o8_o470_fsc_0.285714285714_SO3H_repeat	Training Set
DB0-m3_o23_o25_f0_nbo.sym.177_repeat	Training Set
DB1-Zn2O8-ADC_A-irmof8_A_No153_repeat	Training Set
DB0-m3_o16_o26_f0_pcu.sym.69_repeat	Development Set
DB0-m3_o152_o22_f0_fsc.sym.49_repeat	Training Set
DB0-m3_o1_o21_f0_pcu.sym.37_repeat	Training Set
DB5-hypotheticalMOF_1315_2_0_0_21_9_1_repeat	Training Set
DB0-m2_o1_o14_f0_pcu.sym.69_repeat	Training Set
DB0-m2_o9_o28_f0_pcu.sym.66_repeat	Training Set
DB0-m3_o1470_o15_f0_fsc.sym.1_repeat	Training Set
DB6-cuf_2729_repeat	Training Set
DB0-m3_o1_o25_f0_pcu.sym.112_repeat	Development Set
DB0-m5_o6_o23_f0_bcu.sym.134_repeat	Test Set
DB5-hypotheticalMOF_5064194_2_1_2_15_21_4_repeat	Training Set
DB0-m3_o26_o29_f0_pcu.sym.26_repeat	Test Set
DB0-m2_o11_o20_f0_nbo.sym.62_repeat	Test Set
DB0-m3_o147_o158_f0_fsc.sym.9_repeat	Training Set
DB1-Cu2O8N2-DPAC_A-irmof10_A_No206_repeat	Training Set
DB0-m3_o3_o22_f0_nbo.sym.62_repeat	Training Set
DB0-m3_o1490_o23_f0_fsc.sym.25_repeat	Development Set
DB0-m18_o2_o141_f0_fsc_repeat	Training Set
DB0-m3_o11_o12_f0_pcu.sym.41_repeat	Training Set
DB0-m9_o2_o13_f0_sra.sym.63_repeat	Training Set
DB1-Cu2O8N2-ADC_A-irmof10_A_No620_repeat	Development Set
DB1-Cu2O8N2-irmof10_A-irmof20_A_No429_repeat	Training Set
DB0-m18_o22_o151_f0_pcu_repeat	Training Set
DB15-cds_N87_E49_opt_repeat	Training Set
DB5-hypotheticalMOF_5008475_3_3_0_15_12_2_repeat	Training Set
DB6-cuf_7444_repeat	Training Set
DB0-m2_o11_o27_f0_nbo.sym.23_repeat	Training Set
DB0-m2_o8_o18_f0_pcu.sym.51_repeat	Development Set
DB0-m29_o84_o1500_f0_pts.sym.89_repeat	Development Set
DB1-Zn2O8-ADC_A-irmof7_A_No108_repeat	Training Set
DB0-m29_o88_o42_f0_pts.sym.50_repeat	Training Set
DB3-ftw_sym_5_mc_2_sym_12_mc_11_L_12_FGNH_2___repeat	Training Set
DB0-m3_o9_o28_f0_nbo.sym.101_repeat	Training Set
DB0-m3_o6_o26_f0_pcu.sym.116_repeat	Training Set
DB1-Cu2O8N2-ADC_A-AZO_A_No866_repeat	Development Set
DB1-Cu2O8N2-DPAC_A-irmof6_A_No124_repeat	Training Set
DB0-m29_o99_o53_f0_pts.sym.38_repeat	Training Set
DB0-m2_o15_o18_f0_pcu.sym.25_repeat	Training Set
DB0-m29_o88_o111_f0_pts.sym.67_repeat	Training Set
DB7-ddmof_19999_repeat	Training Set
DB0-m3_o12_o14_f0_pcu.sym.7_repeat	Training Set
DB0-m29_o93_o46_f0_pts.sym.117_repeat	Training Set
DB0-m3_o152_o155_f0_fsc.sym.23_repeat	Training Set
DB12-YURKIG_clean_repeat	Training Set
DB5-hypotheticalMOF_22259_0_0_1_0_9_7_repeat	Training Set
DB0-m9_o13_o23_f0_sra.sym.37_repeat	Training Set
DB15-uom_N29_E182_opt_repeat	Training Set
DB0-m3_o16_o52_f0_fsc.sym.13_repeat	Test Set
DB6-cuf_6141_repeat	Training Set
DB5-hypotheticalMOF_5044159_2_1_1_20_15_10_repeat	Training Set
DB0-m3_o440_o14_f0_fsc.sym.16_repeat	Training Set
DB5-hypotheticalMOF_9753_0_0_0_13_1_6_repeat	Test Set
DB0-m3_o1480_o155_f0_fsc.sym.30_repeat	Training Set
DB0-m2_o6_o15_f0_nbo.sym.23_repeat	Training Set
DB0-m2_o9_o24_f0_nbo.sym.27_repeat	Development Set
DB15-sxc_N108_E8_opt_repeat	Training Set
DB5-hypotheticalMOF_5057562_1_0_1_29_16_0_repeat	Training Set
DB0-m3_o2_o6_f0_nbo.sym.12_repeat	Test Set
DB1-Cu2N8-ADC_B-fum_B_No20_repeat	Development Set
DB0-m29_o88_o147_f0_pts.sym.52_repeat	Training Set
DB0-m3_o22_o25_f0_nbo.sym.25_repeat	Training Set
DB0-m3_o156_o1510_f0_fsc.sym.28_repeat	Test Set
DB5-hypotheticalMOF_28771_3_0_2_21_21_4_repeat	Training Set
DB0-m3_o24_o1490_f0_fsc.sym.2_repeat	Training Set
DB0-m29_o99_o52_f0_pts.sym.60_repeat	Training Set
DB0-m9_o17_o23_f0_sra.sym.17_repeat	Training Set
DB0-m3_o8_o28_f0_pcu.sym.17_repeat	Training Set
DB0-m2_o7_o24_f0_nbo.sym.136_repeat	Training Set
DB0-m15_o49_o151_f0_fsc_repeat	Training Set
DB0-m3_o20_o28_f0_nbo.sym.16_repeat	Training Set
DB5-hypotheticalMOF_5046466_2_0_1_19_19_3_repeat	Training Set
DB0-m29_o84_o150_f0_pts.sym.77_repeat	Training Set
DB0-m3_o10_o18_f0_pcu.sym.23_repeat	Training Set
DB0-m3_o153_o19_f0_fsc.sym.19_repeat	Development Set
DB0-m9_o5_o7_f0_sra.sym.44_repeat	Training Set
DB0-m3_o11_o23_f0_nbo.sym.21_repeat	Training Set
DB0-m2_o6_o13_f0_pcu.sym.7_repeat	Training Set
DB0-m3_o21_o26_f0_pcu.sym.3_repeat	Training Set
DB5-hypotheticalMOF_5044951_1_0_1_3_24_4_repeat	Test Set
DB0-m2_o14_o14_f0_pcu.sym.30_repeat	Development Set
DB1-Zn2O8N2-ADC_A-irmof14_A_No452_repeat	Training Set
DB1-Zn4O13-irmof20_A-irmof7_A_No425_repeat	Training Set
DB0-m29_o82_o148_f0_pts.sym.72_repeat	Training Set
DB0-m29_o89_o51_f0_pts.sym.61_repeat	Training Set
DB13-lvt-Syn031625_repeat	Training Set
DB0-m2_o5_o14_f0_nbo.sym.98_repeat	Test Set
DB0-m2_o22_o29_f0_pcu.sym.20_repeat	Training Set
DB0-m3_o1490_o23_f0_fsc.sym.51_repeat	Training Set
DB0-m3_o23_o24_f0_nbo.sym.73_repeat	Training Set
DB1-Cu2O8N2-AZO_A-irmof20_A_No498_repeat	Training Set
DB12-LERNEC_clean_repeat	Training Set
DB5-hypotheticalMOF_6003294_0_0_3_19_2_8_repeat	Training Set
DB0-m3_o2_o3_f0_pcu.sym.52_repeat	Test Set
DB0-m29_o85_o1470_f0_pts.sym.6_repeat	Training Set
DB0-m2_o16_o19_f0_pcu.sym.81_repeat	Training Set
DB0-m3_o25_o149_f0_fsc.sym.71_repeat	Training Set
DB12-RIYBAE_freeONLY_repeat	Training Set
DB13-hxg-Syn033224_repeat	Training Set
DB0-m29_o93_o150_f0_pts.sym.148_repeat	Test Set
DB0-m2_o5_o23_f0_nbo.sym.8_repeat	Training Set
DB6-cuf_9161_repeat	Training Set
DB1-Cu2O8N2-DPAC_A-irmof10_A_No455_repeat	Development Set
DB0-m2_o3_o13_f0_pcu.sym.26_repeat	Training Set
DB1-Zn4O13-irmof14_A-irmof20_A_No47_repeat	Training Set
DB12-LAXMIJ_clean_repeat	Test Set
DB0-m29_o88_o111_f0_pts.sym.44_repeat	Test Set
DB1-Cu2O8-fum_A-irmof8_A_No154_repeat	Training Set
DB0-m2_o1_o8_f0_pcu.sym.62_repeat	Training Set
DB1-Zn2O8N2-BDC_A-irmof6_A_No359_repeat	Training Set
DB1-Zn2O8-AZO_A-irmof8_A_No485_repeat	Test Set
DB5-hypotheticalMOF_5372_1_1_0_1_24_4_repeat	Training Set
DB0-m3_o6_o9_f0_nbo.sym.63_repeat	Training Set
DB0-m3_o490_o6_f0_fsc.sym.21_repeat	Training Set
DB0-m3_o10_o13_f0_pcu.sym.58_repeat	Training Set
DB0-m3_o2_o4_f0_pcu.sym.72_repeat	Development Set
DB0-m3_o1490_o6_f0_fsc.sym.85_repeat	Training Set
DB12-NODTEH_manual_repeat	Training Set
DB0-m3_o8_o10_f0_pcu.sym.128_repeat	Training Set
DB0-m2_o20_o28_f0_nbo.sym.33_repeat	Training Set
DB0-m3_o160_o43_f0_fsc.sym.1_repeat	Development Set
DB0-m3_o7_o17_f0_pcu_repeat	Training Set
DB0-m29_o83_o149_f0_pts.sym.13_repeat	Training Set
DB0-m3_o24_o146_f0_fsc.sym.24_repeat	Training Set
DB0-m29_o82_o110_f0_pts.sym.27_repeat	Training Set
DB0-m3_o9_o14_f0_nbo.sym.127_repeat	Training Set
DB1-Zn2O8N2-irmof7_A-imd_No1_repeat	Development Set
DB0-m3_o152_o156_f0_fsc.sym.69_repeat	Training Set
DB0-m29_o81_o149_f0_pts.sym.51_repeat	Training Set
DB0-m9_o17_o24_f0_sra.sym.36_repeat	Test Set
DB0-m2_o7_o22_f0_nbo.sym.100_repeat	Development Set
DB7-ddmof_22257_repeat	Training Set
DB12-DUFGOB_clean_repeat	Training Set
DB0-m3_o16_o19_f0_pcu.sym.60_repeat	Training Set
DB0-m3_o18_o45_f0_fsc.sym.41_repeat	Training Set
DB0-m3_o24_o85_f0_fsc.sym.25_repeat	Training Set
DB5-hypotheticalMOF_5077764_2_1_2_27_15_3_repeat	Training Set
DB0-m3_o152_o158_f0_fsc.sym.39_repeat	Development Set
DB1-Zn2O8N2-irmof10_A-irmof7_A_No434_repeat	Development Set
DB0-m2_o10_o11_f0_pcu.sym.8_repeat	Training Set
DB0-m3_o14_o28_f0_nbo.sym.62_repeat	Training Set
DB5-hypotheticalMOF_30030_2_0_2_24_21_4_repeat	Training Set
DB5-hypotheticalMOF_2334_2_0_0_25_17_7_repeat	Training Set
DB0-m2_o2_o14_f0_nbo.sym.17_repeat	Training Set
DB6-cuf_8275_repeat	Training Set
DB0-m2_o6_o9_f0_pcu.sym.7_repeat	Training Set
DB0-m9_o6_o13_f0_sra.sym.32_repeat	Training Set
DB0-m29_o97_o430_f0_pts.sym.11_repeat	Training Set
DB0-m2_o3_o27_f0_pcu.sym.72_repeat	Training Set
DB7-ddmof_4655_repeat	Training Set
DB7-ddmof_3320_repeat	Training Set
DB13-nbo-Syn028750_repeat	Training Set
DB0-m29_o86_o143_f0_pts.sym.41_repeat	Training Set
DB5-hypotheticalMOF_6001852_3_0_3_15_12_1_repeat	Training Set
DB7-ddmof_3448_repeat	Training Set
DB0-m3_o8_o22_f0_pcu.sym.152_repeat	Training Set
DB5-hypotheticalMOF_5058899_2_0_2_12_17_1_repeat	Training Set
DB0-m3_o14_o26_f0_pcu.sym.43_repeat	Training Set
DB0-m29_o97_o87_f0_pts.sym.45_repeat	Training Set
DB1-Cu2O8-BTC_B-irmof7_A_No9_repeat	Training Set
DB0-m2_o17_o20_f0_nbo.sym.57_repeat	Training Set
DB1-Cu2O8-ADC_A-irmof7_A_No699_repeat	Test Set
DB0-m2_o11_o16_f0_pcu.sym.49_repeat	Training Set
DB0-m3_o19_o510_f0_fsc.sym.17_repeat	Development Set
DB0-m2_o9_o26_f0_pcu.sym.66_repeat	Test Set
DB0-m3_o52_o23_f0_fsc.sym.13_repeat	Training Set
DB1-Zn2O8N2-DPAC_A-irmof7_A_No601_repeat	Training Set
DB0-m3_o14_o25_f0_nbo.sym.104_repeat	Development Set
DB0-m2_o21_o27_f0_pcu.sym.116_repeat	Training Set
DB0-m2_o1_o8_f0_pcu.sym.16_repeat	Training Set
DB0-m2_o4_o28_f0_nbo.sym.116_repeat	Training Set
DB0-m29_o81_o143_f0_pts.sym.62_repeat	Training Set
DB0-m2_o11_o19_f0_pcu.sym.46_repeat	Training Set
DB1-Zn2O8N2-BDC_A-irmof10_A_No124_repeat	Training Set
DB0-m2_o23_o25_f0_nbo.sym.91_repeat	Training Set
DB15-cds_N128_E192_opt_repeat	Training Set
DB1-Cu2N8-BTC_B-irmof7_B_No11_repeat	Training Set
DB5-hypotheticalMOF_5061185_1_1_2_18_7_4_repeat	Training Set
DB0-m3_o99_o22_f0_fsc.sym.24_repeat	Training Set
DB7-ddmof_19392_repeat	Training Set
DB0-m29_o88_o150_f0_pts.sym.146_repeat	Training Set
DB5-hypotheticalMOF_1002702_0_0_3_5_1_6_repeat	Training Set
DB0-m3_o10_o23_f0_pcu.sym.77_repeat	Training Set
DB6-cuf_7426_repeat	Development Set
DB0-m9_o27_o28_f0_sra.sym.79_repeat	Training Set
DB0-m3_o460_o23_f0_fsc.sym.32_repeat	Training Set
DB0-m9_o6_o16_f0_sra.sym.53_repeat	Test Set
DB0-m29_o89_o90_f0_pts.sym.96_repeat	Training Set
DB0-m2_o10_o23_f0_pcu.sym.48_repeat	Training Set
DB0-m2_o17_o25_f0_pcu.sym.111_repeat	Training Set
DB0-m2_o3_o4_f0_pcu.sym.8_repeat	Training Set
DB0-m3_o470_o23_f0_fsc.sym.34_repeat	Training Set
DB0-m2_o8_ukk_repeat	Training Set
DB0-m3_o6_o9_f0_pcu.sym.97_repeat	Training Set
DB7-ddmof_23704_repeat	Training Set
DB7-ddmof_23856_repeat	Training Set
DB0-m29_o89_o420_f0_pts.sym.27_repeat	Training Set
DB0-m9_o12_o2_f0_sra.sym.18_repeat	Training Set
DB0-m3_o23_o24_f0_pcu.sym.45_repeat	Test Set
DB0-m3_o6_o17_f0_nbo.sym.67_repeat	Test Set
DB0-m3_o15_unc_repeat	Training Set
DB1-Zn2O8N2-irmof6_A-irmof7_A_No76_repeat	Training Set
DB1-Cu2O8-irmof16_A-mofHTB_No620_repeat	Training Set
DB0-m3_o24_o25_f0_pcu.sym.102_repeat	Test Set
DB0-m2_o16_kto_repeat	Test Set
DB0-m3_o440_o159_f0_fsc.sym.26_repeat	Training Set
DB0-m3_o1_o11_f0_pcu.sym.10_repeat	Training Set
DB0-m5_o34_o35_f0_flu.sym.34_repeat	Training Set
DB0-m3_o11_o15_f0_pcu.sym.18_repeat	Training Set
DB1-Zn2O8N2-BDC_A-irmof7_A_No228_repeat	Training Set
DB0-m29_o85_o150_f0_pts.sym.62_repeat	Training Set
DB0-m3_o22_o42_f0_fsc_repeat	Training Set
DB0-m29_o97_o47_f0_pts.sym.25_repeat	Training Set
DB0-m3_o12_o23_f0_pcu.sym.27_repeat	Training Set
DB0-m3_o11_o17_f0_nbo.sym.24_repeat	Test Set
DB0-m9_o18_o28_f0_sra.sym.3_repeat	Training Set
DB0-m2_o21_o22_f0_pcu.sym.91_repeat	Training Set
DB0-m2_o33_o11_jea_repeat	Training Set
DB0-m2_o14_o29_f0_pcu.sym.28_repeat	Test Set
DB0-m2_o6_o23_f0_nbo.sym.128_repeat	Training Set
DB0-m3_o155_o150_f0_fsc.sym.2_repeat	Training Set
DB0-m3_o6_o14_f0_nbo.sym.111_repeat	Training Set
DB0-m2_o12_o28_f0_pcu.sym.87_repeat	Training Set
DB0-m3_o21_o26_f0_pcu.sym.45_repeat	Test Set
DB1-Cu2O8N2-BDC_A-irmof6_A_No326_repeat	Test Set
DB0-m3_o153_o15_f0_fsc.sym.29_repeat	Training Set
DB0-m2_o8_o11_f0_pcu.sym.41_repeat	Test Set
DB0-m3_o22_o23_f0_nbo.sym.1_repeat	Training Set
DB0-m3_o25_o510_f0_fsc.sym.61_repeat	Training Set
DB0-m3_o39_o40_f0_fof.sym.15_repeat	Training Set
DB0-m29_o83_o45_f0_pts.sym.74_repeat	Training Set
DB0-m2_o7_o22_f0_nbo.sym.146_repeat	Test Set
DB0-m2_o15_o21_f0_pcu.sym.51_repeat	Training Set
DB0-m29_o82_o44_f0_pts.sym.104_repeat	Training Set
DB0-m29_o89_o108_f0_pts.sym.13_repeat	Training Set
DB0-m2_o6_o26_f0_pcu.sym.38_repeat	Development Set
DB6-cuf_5988_repeat	Training Set
DB0-m3_o16_o450_f0_fsc.sym.67_repeat	Development Set
DB1-Cu2O8-AZO_A-irmof6_A_No29_repeat	Test Set
DB0-m3_o24_o112_f0_fsc.sym.4_repeat	Training Set
DB0-m3_o35_o35_f0_pts.sym.32_repeat	Development Set
DB0-m29_o91_o45_f0_pts.sym.28_repeat	Training Set
DB0-m2_o26_o28_f0_pcu.sym.13_repeat	Training Set
DB0-m29_o81_o102_f0_pts.sym.51_repeat	Test Set
DB0-m3_o26_o28_f0_pcu.sym.12_repeat	Training Set
DB0-m2_o4_o9_f0_nbo.sym.115_repeat	Training Set
DB0-m3_o11_o14_f0_nbo.sym.67_repeat	Training Set
DB0-m2_o9_o15_f0_nbo.sym.85_repeat	Training Set
DB0-m3_o11_o24_f0_nbo.sym.76_repeat	Training Set
DB0-m3_o7_o22_f0_nbo.sym.10_repeat	Test Set
DB6-cuf_9032_repeat	Training Set
DB0-m29_o80_o450_f0_pts.sym.80_repeat	Training Set
DB15-sxc_N123_E27_opt_repeat	Training Set
DB1-Cu2O8N2-DPAC_A-irmof20_A_No905_repeat	Training Set
DB0-m2_o2_o24_f0_pcu.sym.34_repeat	Training Set
DB0-m2_o7_o22_f0_pcu.sym.7_repeat	Training Set
DB12-IRISAD_clean_repeat	Training Set
DB0-m2_o12_o21_f0_pcu.sym.6_repeat	Test Set
DB0-m2_o25_o28_f0_nbo.sym.105_repeat	Test Set
DB1-Zn2O8-ADC_A-irmof8_A_No48_repeat	Training Set
DB0-m3_o146_o13_f0_fsc.sym.84_repeat	Training Set
DB0-m3_o2_upa_repeat	Training Set
DB0-m2_o9_o14_f0_nbo.sym.41_repeat	Training Set
DB0-m3_o18_o29_f0_pcu.sym.36_repeat	Training Set
DB0-m3_o490_o23_f0_fsc.sym.39_repeat	Training Set
DB0-m29_o89_o530_f0_pts.sym.38_repeat	Training Set
DB0-m2_o3_o12_f0_pcu.sym.41_repeat	Training Set
DB1-Al2O6-ADC_B-DPAC_B_No490_repeat	Training Set
DB0-m3_o155_o540_f0_fsc.sym.15_repeat	Test Set
DB0-m29_o97_o1470_f0_pts.sym.69_repeat	Training Set
DB0-m3_o21_o22_f0_pcu.sym.114_repeat	Training Set
DB0-m29_o90_o85_f0_pts.sym.80_repeat	Training Set
DB0-m29_o90_o91_f0_pts.sym.88_repeat	Training Set
DB0-m3_o17_o150_f0_fsc.sym.7_repeat	Training Set
DB0-m3_o3_o19_f0_pcu.sym.55_repeat	Test Set
DB0-m9_o18_o20_f0_sra.sym.34_repeat	Training Set
DB0-m3_o14_o26_f0_pcu.sym.65_repeat	Training Set
DB6-cuf_5873_repeat	Training Set
DB12-AVEQID_clean_repeat	Training Set
DB0-m29_o96_o92_f0_pts.sym.8_repeat	Training Set
DB0-m2_o3_o14_f0_nbo.sym.50_repeat	Training Set
DB1-Cu2O8N2-irmof14_A-irmof8_A_No223_repeat	Development Set
DB0-m2_o21_o27_f0_pcu.sym.96_repeat	Development Set
DB0-m2_o24_o25_f0_nbo.sym.15_repeat	Test Set
DB0-m3_o2_o16_f0_pcu.sym.110_repeat	Training Set
DB0-m3_o14_o24_f0_nbo.sym.98_repeat	Training Set
DB0-m3_o146_o6_f0_fsc.sym.59_repeat	Training Set
DB0-m29_o97_o1510_f0_pts.sym.49_repeat	Training Set
DB0-m2_o7_o17_f0_nbo.sym.38_repeat	Training Set
DB5-hypotheticalMOF_5039315_2_0_1_15_24_3_repeat	Training Set
DB0-m2_o14_o17_f0_nbo.sym.3_repeat	Training Set
DB0-m2_o9_o27_f0_nbo.sym.88_repeat	Training Set
DB0-m29_o81_o450_f0_pts.sym.73_repeat	Training Set
DB0-m3_o1_o23_f0_nbo.sym.26_repeat	Training Set
DB0-m3_o6_o23_f0_nbo.sym.163_repeat	Training Set
DB0-m2_o3_o20_f0_nbo_repeat	Training Set
DB0-m3_o440_o4_f0_fsc.sym.1_repeat	Training Set
DB5-hypotheticalMOF_5046060_0_0_1_3_20_5_repeat	Training Set
DB0-m3_o11_o27_f0_nbo.sym.74_repeat	Training Set
DB0-m2_o17_o23_f0_nbo.sym.127_repeat	Training Set
DB0-m2_o1_o17_f0_pcu.sym.32_repeat	Training Set
DB0-m3_o1_o14_f0_pcu.sym.71_repeat	Training Set
DB6-cuf_9406_repeat	Training Set
DB0-m3_o7_o13_f0_pcu.sym.28_repeat	Training Set
DB0-m29_o99_o47_f0_pts.sym.16_repeat	Training Set
DB6-cuf_3708_repeat	Training Set
DB0-m3_o1_o27_f0_pcu.sym.37_repeat	Training Set
DB0-m3_o25_o113_f0_fsc.sym.11_repeat	Training Set
DB1-Cu2O8N2-ADC_A-irmof7_A_No486_repeat	Development Set
DB0-m2_o7_o10_f0_pcu.sym.48_repeat	Training Set
DB0-m29_o89_o52_f0_pts.sym.19_repeat	Development Set
DB5-hypotheticalMOF_5048829_0_0_1_23_9_7_repeat	Training Set
DB0-m2_o6_o11_f0_nbo.sym.42_repeat	Test Set
DB0-m29_o96_o49_f0_pts.sym.92_repeat	Training Set
DB0-m3_o1490_o23_f0_fsc.sym.59_repeat	Test Set
DB0-m3_o6_o27_f0_nbo.sym.130_repeat	Test Set
DB0-m2_o23_o26_f0_pcu.sym.4_repeat	Test Set
DB0-m3_o1_o22_f0_nbo.sym.13_repeat	Training Set
DB0-m3_o13_o24_f0_pcu.sym.8_repeat	Training Set
DB12-EPEWEC_clean_repeat	Training Set
DB0-m3_o11_o29_f0_pcu.sym.70_repeat	Development Set
DB0-m2_o4_o23_f0_nbo.sym.138_repeat	Training Set
DB0-m29_o81_o42_f0_pts.sym.48_repeat	Training Set
DB1-Cu2O8N2-ADC_A-irmof7_A_No1058_repeat	Development Set
DB0-m3_o2_o20_f0_nbo.sym.19_repeat	Training Set
DB0-m29_o84_o44_f0_pts.sym.29_repeat	Training Set
DB0-m29_o99_o1470_f0_pts.sym.74_repeat	Training Set
DB0-m3_o96_o25_f0_fsc.sym.78_repeat	Training Set
DB0-m3_o160_o43_f0_fsc.sym.70_repeat	Training Set
DB0-m3_o160_o1530_f0_fsc.sym.10_repeat	Training Set
DB0-m3_o2_o15_f0_pcu.sym.13_repeat	Training Set
DB0-m9_o12_o2_f0_sra.sym.9_repeat	Training Set
DB0-m29_o93_o102_f0_pts.sym.13_repeat	Training Set
DB0-m3_o7_o10_f0_pcu.sym.116_repeat	Training Set
DB0-m9_o8_o16_f0_sra.sym.17_repeat	Training Set
DB1-Cu2N8-AZO_B-irmof10_B_No272_repeat	Training Set
DB0-m3_o1_o430_f0_fsc.sym.7_repeat	Training Set
DB0-m3_o153_o158_f0_fsc.sym.69_repeat	Training Set
DB0-m3_o8_o17_f0_pcu.sym.126_repeat	Test Set
DB0-m2_o19_o28_f0_pcu.sym.30_repeat	Training Set
DB0-m3_o7_o20_f0_pcu.sym.2_repeat	Training Set
DB0-m3_o14_o17_f0_pcu.sym.23_repeat	Training Set
DB0-m2_o14_o27_f0_nbo.sym.101_repeat	Development Set
DB0-m3_o13_o149_f0_fsc.sym.46_repeat	Training Set
DB0-m29_o81_o151_f0_pts.sym.23_repeat	Training Set
DB0-m9_o11_o19_f0_sra.sym.15_repeat	Training Set
DB0-m3_o3_o19_f0_pcu.sym.5_repeat	Training Set
DB0-m2_o24_o28_f0_nbo.sym.26_repeat	Training Set
DB0-m2_o1_o4_f0_nbo.sym.144_repeat	Test Set
DB0-m18_o24_o105_f0_fsc_repeat	Training Set
DB0-m2_o11_o20_f0_pcu.sym.73_repeat	Training Set
DB0-m2_o1_o22_f0_nbo.sym.131_repeat	Training Set
DB1-Cu2O8-irmof14_A-mof177_No227_repeat	Test Set
DB0-m3_o540_o156_f0_fsc.sym.49_repeat	Test Set
DB0-m9_o20_o27_f0_sra.sym.32_repeat	Training Set
DB0-m29_o90_o86_f0_pts.sym.62_repeat	Training Set
DB0-m29_o97_o1470_f0_pts.sym.3_repeat	Test Set
DB0-m18_o22_o97_f0_fsc_repeat	Training Set
DB0-m2_o9_o28_f0_pcu.sym.2_repeat	Training Set
DB0-m3_o48_o159_f0_fsc.sym.15_repeat	Training Set
DB0-m3_o7_o25_f0_pcu.sym.29_repeat	Training Set
DB0-m2_o13_o27_f0_pcu.sym.29_repeat	Training Set
DB0-m3_o7_o18_f0_pcu.sym.35_repeat	Training Set
DB0-m2_o3_o4_f0_nbo.sym.108_repeat	Training Set
DB0-m2_o27_o28_f0_pcu.sym.79_repeat	Training Set
DB0-m1_o8_sne_repeat	Training Set
DB0-m29_o99_o1470_f0_pts.sym.132_repeat	Development Set
DB0-m3_o460_o156_f0_fsc.sym.6_repeat	Training Set
DB0-m3_o500_o159_f0_fsc.sym.7_repeat	Training Set
DB0-m29_o89_o1490_f0_pts.sym.18_repeat	Training Set
DB0-m3_o520_o13_f0_fsc.sym.10_repeat	Test Set
DB0-m3_o17_o1530_f0_fsc.sym.8_repeat	Training Set
DB0-m29_o91_o500_f0_pts.sym.88_repeat	Training Set
DB0-m2_o2_o16_f0_pcu.sym.105_repeat	Training Set
DB0-m2_o7_o25_f0_pcu.sym.146_repeat	Training Set
DB0-m29_o97_o46_f0_pts.sym.49_repeat	Training Set
DB0-m3_o520_o6_f0_fsc.sym.6_repeat	Training Set
DB0-m3_o1490_o21_f0_fsc.sym.57_repeat	Training Set
DB0-m2_o9_o17_f0_nbo.sym.16_repeat	Development Set
DB6-cuf_2290_repeat	Training Set
DB0-m3_o23_o23_f0_nbo.sym.54_repeat	Training Set
DB0-m3_o17_o20_f0_nbo.sym.20_repeat	Development Set
DB1-Cu2N8-ADC_B-DPAC_B_No940_repeat	Training Set
DB1-Zn2O8N2-irmof14_A-irmof7_A_No85_repeat	Training Set
DB0-m2_o18_o28_f0_pcu.sym.23_repeat	Development Set
DB6-cuf_2983_repeat	Training Set
DB6-cuf_2041_repeat	Training Set
DB0-m3_o3_o17_f0_nbo.sym.53_repeat	Training Set
DB6-cuf_1387_repeat	Training Set
DB7-ddmof_5428_repeat	Development Set
DB0-m2_o8_o13_f0_pcu.sym.34_repeat	Training Set
DB0-m2_o12_o22_f0_pcu.sym.92_repeat	Training Set
DB0-m3_o13_o21_f0_pcu.sym.102_repeat	Training Set
DB0-m3_o23_o24_f0_nbo.sym.4_repeat	Training Set
DB1-Zn2O8N2-ADC_A-BDC_A_No22_repeat	Training Set
DB0-m3_o14_o27_f0_pcu.sym.46_repeat	Training Set
DB0-m3_o160_o148_f0_fsc.sym.54_repeat	Training Set
DB0-m29_o88_o49_f0_pts.sym.49_repeat	Training Set
DB13-lvt-Syn030505_repeat	Training Set
DB0-m29_o80_o420_f0_pts.sym.66_repeat	Training Set
DB0-m2_o12_o21_f0_pcu.sym.36_repeat	Training Set
DB0-m2_o24_o25_f0_nbo.sym.83_repeat	Training Set
DB0-m2_o26_o29_f0_pcu.sym.4_repeat	Training Set
DB0-m9_o13_o24_f0_sra.sym.107_repeat	Training Set
DB0-m29_o84_o45_f0_pts.sym.90_repeat	Training Set
DB0-m29_o83_o500_f0_pts.sym.32_repeat	Training Set
DB0-m29_o81_o450_f0_pts.sym.81_repeat	Training Set
DB0-m29_o81_o46_f0_pts.sym.7_repeat	Training Set
DB0-m3_o1480_o159_f0_fsc.sym.41_repeat	Training Set
DB1-Cu2O8-ADC_A-DPAC_A_No1744_repeat	Training Set
DB0-m3_o9_o15_f0_nbo.sym.16_repeat	Training Set
DB0-m2_o11_o23_f0_nbo.sym.105_repeat	Training Set
DB0-m3_o21_o430_f0_fsc.sym.33_repeat	Training Set
DB1-Zn2O8-irmof10_A-irmof7_A_No29_repeat	Training Set
DB0-m2_o22_o25_f0_pcu.sym.31_repeat	Training Set
DB0-m9_o6_o27_f0_sra.sym.59_repeat	Training Set
DB0-m3_o13_o18_f0_pcu.sym.47_repeat	Test Set
DB0-m29_o90_o1530_f0_pts.sym.60_repeat	Training Set
DB0-m29_o82_o149_f0_pts.sym.42_repeat	Test Set
DB0-m3_o2_o14_f0_nbo.sym.70_repeat	Training Set
DB0-m3_o15_o22_f0_nbo.sym.38_repeat	Training Set
DB0-m2_o7_o13_f0_pcu.sym.97_repeat	Training Set
DB0-m29_o83_o51_f0_pts.sym.6_repeat	Development Set
DB1-Cu2N8-irmof16_B-irmof6_B_No267_repeat	Training Set
DB0-m2_o6_o24_f0_nbo.sym.20_repeat	Training Set
DB0-m2_o6_o6_f0_nbo.sym.27_repeat	Training Set
DB0-m3_o9_o20_f0_nbo.sym.131_repeat	Training Set
DB0-m3_o93_o22_f0_fsc.sym.21_repeat	Training Set
DB0-m3_o160_o48_f0_fsc.sym.1_repeat	Test Set
DB0-m2_o17_o17_f0_pcu.sym.15_repeat	Training Set
DB0-m29_o99_o52_f0_pts.sym.6_repeat	Training Set
DB0-m2_o20_o25_f0_nbo.sym.126_repeat	Training Set
DB0-m2_o11_o23_f0_nbo.sym.87_repeat	Training Set
DB0-m3_o23_o25_f0_nbo.sym.143_repeat	Development Set
DB13-lvt-Syn036318_repeat	Training Set
DB0-m2_o14_o23_f0_nbo.sym.2_repeat	Training Set
DB5-hypotheticalMOF_5042215_3_2_1_8_18_0_repeat	Training Set
DB1-Cu2N8-BDC_B-fum_B_No148_repeat	Training Set
DB0-m29_o99_o148_f0_pts.sym.95_repeat	Test Set
DB12-DITYEM_clean_repeat	Training Set
DB13-cds-Syn027695_repeat	Test Set
DB5-hypotheticalMOF_15188_0_0_0_16_5_5_repeat	Development Set
DB0-m2_o11_o11_f0_nbo.sym.31_repeat	Training Set
DB0-m3_o8_o9_f0_pcu.sym.48_repeat	Training Set
DB0-m3_o22_o22_f0_nbo.sym.79_repeat	Training Set
DB0-m3_o1_o17_f0_nbo.sym.29_repeat	Training Set
DB5-hypotheticalMOF_18663_1_0_1_25_2_4_repeat	Training Set
DB0-m2_o4_o11_f0_nbo.sym.105_repeat	Training Set
DB1-Zn2O8N2-AZO_A-irmof20_A_No192_repeat	Training Set
DB0-m3_o1_o8_f0_pcu.sym.33_repeat	Development Set
DB0-m3_o7_o11_f0_nbo.sym.132_repeat	Training Set
DB0-m3_o8_o10_f0_pcu.sym.65_repeat	Training Set
DB0-m2_o11_o23_f0_nbo.sym.79_repeat	Development Set
DB0-m3_o1_o52_f0_fsc.sym.17_repeat	Training Set
DB0-m3_o146_o155_f0_fsc.sym.1_repeat	Training Set
DB0-m2_o12_o20_f0_pcu.sym.20_repeat	Training Set
DB5-hypotheticalMOF_22358_0_0_1_0_7_7_repeat	Training Set
DB0-m2_o19_o25_f0_nbo.sym.136_repeat	Training Set
DB0-m2_o9_o28_f0_pcu.sym.53_repeat	Training Set
DB0-m3_o1480_o155_f0_fsc.sym.21_repeat	Training Set
DB0-m3_o23_o27_f0_nbo.sym.123_repeat	Training Set
DB0-m3_o13_o15_f0_pcu.sym.40_repeat	Training Set
DB0-m9_o5_o5_f0_sra.sym.1_repeat	Training Set
DB0-m3_o26_o29_f0_pcu.sym.10_repeat	Training Set
DB0-m29_o90_o45_f0_pts.sym.94_repeat	Training Set
DB6-pMOF_15_repeat	Test Set
DB0-m2_o7_o22_f0_pcu.sym.12_repeat	Training Set
DB0-m2_o6_o25_f0_nbo.sym.29_repeat	Test Set
DB0-m3_o20_o21_f0_pcu.sym.14_repeat	Training Set
DB0-m2_o30_o7_fry_repeat	Development Set
DB0-m3_o12_o22_f0_pcu.sym.50_repeat	Training Set
DB0-m2_o17_o20_f0_nbo.sym.55_repeat	Training Set
DB0-m3_o14_o23_f0_nbo.sym.96_repeat	Training Set
DB0-m3_o2_o27_f0_nbo.sym.90_repeat	Test Set
DB0-m3_o3_o25_f0_nbo.sym.51_repeat	Development Set
DB1-Cu2O8N2-AZO_A-BDC_A_No455_repeat	Test Set
DB15-bcu_N64_E43_unopt_repeat	Training Set
DB0-m29_o95_o143_f0_pts.sym.59_repeat	Training Set
DB0-m3_o10_o19_f0_pcu.sym.38_repeat	Training Set
DB1-Cu2N8-BDC_B-irmof6_B_No243_repeat	Training Set
DB0-m3_o26_o137_f0_fsc_repeat	Training Set
DB0-m2_o11_o24_f0_nbo.sym.101_repeat	Training Set
DB0-m2_o19_o26_f0_pcu.sym.41_repeat	Training Set
DB1-Zn2O8N2-ADC_A-irmof10_A_No72_repeat	Development Set
DB0-m3_o2_o9_f0_nbo.sym.2_repeat	Training Set
DB0-m2_o3_o10_f0_pcu.sym.100_repeat	Training Set
DB0-m3_o44_o158_f0_fsc.sym.1_repeat	Training Set
DB0-m2_o24_o25_f0_pcu.sym.23_repeat	Training Set
DB0-m9_o17_o20_f0_sra.sym.102_repeat	Training Set
DB0-m2_o11_o15_f0_nbo.sym.37_repeat	Training Set
DB1-Cu2N8-AZO_B-irmof7_B_No256_repeat	Training Set
DB1-Zn2O8-AZO_A-BDC_A_No4_repeat	Test Set
DB0-m2_o21_o22_f0_pcu.sym.38_repeat	Training Set
DB0-m2_o1_o23_f0_nbo.sym.113_repeat	Training Set
DB0-m3_o1520_o156_f0_fsc.sym.55_repeat	Training Set
DB0-m2_o17_o26_f0_pcu.sym.12_repeat	Training Set
DB0-m3_o7_o10_f0_pcu.sym.112_repeat	Training Set
DB0-m3_o25_o26_f0_pcu.sym.18_repeat	Training Set
DB0-m3_o14_o19_f0_nbo.sym.65_repeat	Training Set
DB0-m2_o18_o19_f0_pcu.sym.68_repeat	Training Set
DB1-Zn2O8-ADC_A-DPAC_A_No995_repeat	Training Set
DB0-m29_o83_o151_f0_pts.sym.7_repeat	Training Set
DB0-m3_o11_o25_f0_nbo.sym.143_repeat	Test Set
DB0-m3_o520_o158_f0_fsc.sym.9_repeat	Development Set
DB0-m29_o84_o46_f0_pts.sym.12_repeat	Training Set
DB0-m3_o24_o470_f0_fsc.sym.2_repeat	Development Set
DB0-m29_o90_o570_f0_pts.sym.122_repeat	Test Set
DB0-m2_o12_o28_f0_pcu.sym.102_repeat	Training Set
DB0-m3_o115_o15_f0_fsc.sym.7_repeat	Training Set
DB0-m2_o20_und_repeat	Training Set
DB0-m3_o3_o14_f0_nbo.sym.87_repeat	Training Set
DB0-m3_o1490_o15_f0_fsc.sym.13_repeat	Training Set
DB0-m3_o8_o9_f0_pcu.sym.18_repeat	Training Set
DB0-m29_o80_o111_f0_pts.sym.43_repeat	Training Set
DB0-m2_o24_o28_f0_pcu.sym.32_repeat	Test Set
DB13-lvt-Syn035133_repeat	Development Set
DB13-lvt-Syn037783_repeat	Development Set
DB0-m3_o160_o150_f0_fsc.sym.48_repeat	Training Set
DB1-MIL47V-AZO_B-TED_B_No9_repeat	Training Set
DB0-m2_o10_o27_f0_pcu.sym.57_repeat	Development Set
DB0-m3_o12_o28_f0_pcu.sym.8_repeat	Development Set
DB0-m3_o3_o24_f0_nbo.sym.92_repeat	Test Set
DB0-m3_o160_o51_f0_fsc.sym.96_repeat	Training Set
DB0-m2_o8_o12_f0_pcu.sym.56_repeat	Test Set
DB0-m3_o16_o24_f0_pcu.sym.5_repeat	Training Set
DB0-m29_o97_o510_f0_pts.sym.11_repeat	Training Set
DB0-m2_o1_o12_f0_pcu.sym.39_repeat	Training Set
DB7-ddmof_20146_repeat	Training Set
DB1-Al2O6-ADC_B-AZO_B_No159_repeat	Training Set
DB0-m29_o89_o1530_f0_pts.sym.36_repeat	Training Set
DB0-m2_o11_o23_f0_nbo.sym.152_repeat	Training Set
DB0-m3_o13_o118_f0_fsc.sym.3_repeat	Training Set
DB0-m3_o25_o29_f0_nbo.sym.71_repeat	Training Set
DB5-hypotheticalMOF_5063871_0_0_2_15_7_12_repeat	Training Set
DB6-cuf_4384_repeat	Training Set
DB0-m3_o4_o15_f0_nbo.sym.108_repeat	Training Set
DB0-m15_o4_o140_f0_fsc_repeat	Training Set
DB0-m3_o51_o20_f0_fsc.sym.34_repeat	Training Set
DB0-m29_o91_o420_f0_pts.sym.73_repeat	Test Set
DB1-MIL47V-irmof16_B-irmof7_B_No114_repeat	Test Set
DB0-m2_o22_o29_f0_pcu.sym.27_repeat	Test Set
DB0-m9_o23_o23_f0_sra.sym.11_repeat	Training Set
DB0-m3_o6_o8_f0_pcu.sym.132_repeat	Training Set
DB0-m3_o7_o23_f0_nbo.sym.34_repeat	Test Set
DB0-m2_o25_o28_f0_nbo.sym.43_repeat	Training Set
DB0-m3_o160_o510_f0_fsc.sym.15_repeat	Training Set
DB0-m3_o460_o14_f0_fsc.sym.10_repeat	Training Set
DB13-nbo-Syn020159_repeat	Development Set
DB0-m3_o51_o4_f0_fsc.sym.18_repeat	Training Set
DB0-m3_o146_o23_f0_fsc.sym.126_repeat	Training Set
DB0-m3_o160_o43_f0_fsc.sym.21_repeat	Development Set
DB5-hypotheticalMOF_5062136_2_1_2_18_10_2_repeat	Test Set
DB0-m3_o8_o17_f0_pcu.sym.3_repeat	Training Set
DB0-m3_o19_o28_f0_nbo_repeat	Training Set
DB0-m3_o14_o25_f0_nbo.sym.118_repeat	Training Set
DB0-m3_o24_o45_f0_fsc.sym.61_repeat	Training Set
DB0-m3_o41_o41_f0_fof.sym.12_repeat	Training Set
DB0-m2_o13_o13_f0_pcu.sym.3_repeat	Development Set
DB0-m3_o6_o21_f0_pcu.sym.65_repeat	Training Set
DB0-m3_o155_o151_f0_fsc.sym.61_repeat	Training Set
DB0-m3_o3_o17_f0_pcu.sym.92_repeat	Training Set
DB7-ddmof_17211_repeat	Training Set
DB0-m2_o14_o17_f0_nbo.sym.63_repeat	Training Set
DB0-m29_o86_o87_f0_pts.sym.31_repeat	Test Set
DB0-m2_o2_o137_f0_fsc_repeat	Training Set
DB0-m29_o97_o500_f0_pts.sym.20_repeat	Training Set
DB5-hypotheticalMOF_7864_1_1_0_11_11_6_repeat	Training Set
DB6-cuf_7546_repeat	Training Set
DB0-m15_o11_o75_f0_fsc_repeat	Test Set
DB0-m3_o16_o25_f0_pcu.sym.89_repeat	Development Set
DB0-m29_o97_o1470_f0_pts.sym.58_repeat	Training Set
DB0-m3_o160_o96_f0_fsc.sym.42_repeat	Training Set
DB5-hypotheticalMOF_5024839_3_0_0_27_16_1_repeat	Development Set
DB0-m29_o81_o90_f0_pts.sym.92_repeat	Training Set
DB0-m29_o97_o150_f0_pts.sym.15_repeat	Training Set
DB0-m2_o20_o24_f0_nbo.sym.40_repeat	Training Set
DB0-m29_o90_o110_f0_pts.sym.6_repeat	Training Set
DB0-m3_o96_o13_f0_fsc.sym.59_repeat	Training Set
DB0-m3_o23_o24_f0_pcu.sym.93_repeat	Training Set
DB0-m3_o2_o11_f0_nbo.sym.93_repeat	Training Set
DB0-m2_o11_o19_f0_pcu.sym.28_repeat	Training Set
DB0-m29_o80_o110_f0_pts.sym.15_repeat	Training Set
DB5-hypotheticalMOF_5067404_2_0_2_8_15_2_repeat	Training Set
DB0-m29_o89_o148_f0_pts.sym.75_repeat	Test Set
DB1-Cu2O8N2-irmof10_A-irmof14_A_No310_repeat	Training Set
DB0-m2_o13_o78_f0_fsc_repeat	Training Set
DB0-m29_o88_o47_f0_pts.sym.44_repeat	Training Set
DB0-m3_o47_o159_f0_fsc.sym.57_repeat	Training Set
DB0-m2_o14_o20_f0_pcu.sym.13_repeat	Training Set
DB1-Zn2O8-ADC_A-irmof6_A_No201_repeat	Development Set
DB6-cuf_8065_repeat	Training Set
DB0-m3_o115_o156_f0_fsc.sym.47_repeat	Training Set
DB15-pcu_N108_E28_opt_repeat	Training Set
DB0-m3_o18_o52_f0_fsc.sym.12_repeat	Training Set
DB1-Cu2O8-ADC_A-irmof6_A_No257_repeat	Test Set
DB5-hypotheticalMOF_5039007_3_3_1_15_21_1_repeat	Training Set
DB1-Cu2O8N2-BDC_A-irmof14_A_No251_repeat	Training Set
DB0-m2_o6_o25_f0_pcu.sym.125_repeat	Training Set
DB5-hypotheticalMOF_6004053_0_0_3_23_22_4_repeat	Training Set
DB0-m3_o1_o19_f0_nbo.sym.1_repeat	Training Set
DB5-hypotheticalMOF_21650_1_0_1_11_2_7_repeat	Training Set
DB0-m2_o6_o22_f0_pcu.sym.57_repeat	Training Set
DB0-m3_o3_o25_f0_nbo.sym.87_repeat	Training Set
DB0-m2_o13_o24_f0_pcu.sym.9_repeat	Development Set
DB1-MIL53Cr-irmof16_B-irmof20_B_No88_repeat	Test Set
DB0-m2_o3_o11_f0_pcu.sym.68_repeat	Training Set
DB12-RUWWOW01_freeONLY_repeat	Training Set
DB7-ddmof_22033_repeat	Training Set
DB5-hypotheticalMOF_5039275_1_0_1_15_25_8_repeat	Training Set
DB0-m3_o1_o43_f0_fsc.sym.45_repeat	Training Set
DB5-hypotheticalMOF_5052932_2_1_1_27_18_5_repeat	Test Set
DB7-ddmof_5355_repeat	Development Set
DB0-m3_o24_o470_f0_fsc.sym.19_repeat	Training Set
DB0-m9_o16_o23_f0_sra.sym.47_repeat	Training Set
DB7-ddmof_17175_repeat	Training Set
DB0-m3_o14_o15_f0_nbo.sym.42_repeat	Training Set
DB0-m3_o79_o159_f0_fsc.sym.8_repeat	Training Set
DB0-m2_o1_o25_f0_nbo.sym.126_repeat	Training Set
DB0-m29_o99_o53_f0_pts.sym.61_repeat	Training Set
DB0-m2_o11_o11_f0_nbo.sym.83_repeat	Training Set
DB5-hypotheticalMOF_5067995_1_0_2_20_21_8_repeat	Training Set
DB0-m3_o11_o24_f0_nbo.sym.7_repeat	Training Set
DB0-m3_o43_o155_f0_fsc.sym.8_repeat	Training Set
DB5-hypotheticalMOF_5013308_1_0_0_20_15_7_repeat	Training Set
DB7-ddmof_23464_repeat	Development Set
DB0-m29_o83_o420_f0_pts.sym.46_repeat	Training Set
DB6-cuf_1764_repeat	Training Set
DB0-m29_o97_o42_f0_pts.sym.51_repeat	Training Set
DB0-m3_o1480_o155_f0_fsc.sym.58_repeat	Training Set
DB7-ddmof_5612_repeat	Training Set
DB7-ddmof_373_repeat	Training Set
DB0-m3_o17_o430_f0_fsc.sym.32_repeat	Training Set
DB0-m3_o460_o23_f0_fsc.sym.5_repeat	Training Set
DB6-pMOF_211_repeat	Training Set
DB0-m3_o11_o27_f0_pcu.sym.48_repeat	Test Set
DB0-m29_o80_o45_f0_pts.sym.97_repeat	Test Set
DB0-m3_o500_o23_f0_fsc.sym.12_repeat	Training Set
DB6-cuf_5269_repeat	Training Set
DB5-hypotheticalMOF_5025493_3_0_0_27_15_2_repeat	Training Set
DB0-m3_o160_o43_f0_fsc.sym.3_repeat	Development Set
DB0-m3_o22_o25_f0_pcu.sym.82_repeat	Training Set
DB0-m29_o85_o510_f0_pts.sym.43_repeat	Test Set
DB0-m29_o81_o172_f0_pts.sym.73_repeat	Training Set
DB0-m3_o11_o25_f0_pcu.sym.48_repeat	Development Set
DB0-m3_o11_o16_f0_pcu.sym.2_repeat	Training Set
DB0-m29_o81_o45_f0_pts.sym.8_repeat	Training Set
DB5-hypotheticalMOF_3581_1_1_0_24_2_1_repeat	Training Set
DB0-m3_o20_o22_f0_nbo.sym.6_repeat	Test Set
DB6-cuf_7500_repeat	Training Set
DB0-m3_o3_o23_f0_nbo.sym.29_repeat	Training Set
DB0-m2_o9_o11_f0_pcu.sym.56_repeat	Training Set
DB0-m9_o20_o25_f0_sra.sym.67_repeat	Development Set
DB0-m29_o83_o143_f0_pts.sym.28_repeat	Training Set
DB0-m2_o14_o15_f0_nbo.sym.1_repeat	Training Set
DB0-m3_o152_o13_f0_fsc.sym.33_repeat	Training Set
DB0-m3_o43_o6_f0_fsc.sym.55_repeat	Training Set
DB0-m29_o80_o47_f0_pts.sym.80_repeat	Development Set
DB0-m29_o90_o45_f0_pts.sym.1_repeat	Development Set
DB0-m3_o23_o27_f0_nbo.sym.127_repeat	Training Set
DB0-m3_o16_o150_f0_fsc.sym.15_repeat	Training Set
DB1-Zn2O8-irmof10_A-irmof20_A_No164_repeat	Test Set
DB0-m9_o16_o27_f0_sra.sym.24_repeat	Training Set
DB0-m3_o5_o29_f0_nbo.sym.64_repeat	Training Set
DB0-m9_o11_o2_f0_sra.sym.18_repeat	Training Set
DB0-m29_o81_o43_f0_pts.sym.22_repeat	Training Set
DB0-m3_o9_o17_f0_pcu.sym.60_repeat	Training Set
DB0-m29_o82_o1500_f0_pts.sym.53_repeat	Development Set
DB0-m2_o1_o14_f0_nbo.sym.57_repeat	Training Set
DB0-m2_o3_o25_f0_pcu.sym.40_repeat	Training Set
DB0-m29_o92_o143_f0_pts.sym.29_repeat	Training Set
DB0-m3_o3_o18_f0_pcu.sym.46_repeat	Test Set
DB12-cm501138g_si_008_freeONLY_repeat	Test Set
DB0-m3_o25_o27_f0_nbo.sym.165_repeat	Training Set
DB1-Zn2O8N2-BDC_A-DPAC_A_No544_repeat	Training Set
DB0-m2_o14_o23_f0_pcu.sym.34_repeat	Development Set
DB0-m9_o6_o13_f0_sra.sym.6_repeat	Test Set
DB6-cuf_4317_repeat	Training Set
DB0-m3_o23_o23_f0_pcu.sym.25_repeat	Training Set
DB0-m2_o14_o29_f0_nbo.sym.22_repeat	Training Set
DB0-m3_o1_o15_f0_nbo.sym.81_repeat	Training Set
DB0-m29_o91_o150_f0_pts.sym.61_repeat	Training Set
DB0-m3_o11_o14_f0_pcu.sym.84_repeat	Training Set
DB7-ddmof_19396_repeat	Training Set
DB0-m3_o49_o13_f0_fsc.sym.23_repeat	Training Set
DB5-hypotheticalMOF_5039623_2_1_1_15_10_0_repeat	Training Set
DB12-UVASAM_freeONLY_repeat	Training Set
DB1-Al2O6-ADC_B-DPAC_B_No144_repeat	Development Set
DB0-m2_o41_o41_f0_fof.sym.16_repeat	Training Set
DB0-m2_o7_o23_f0_nbo.sym.84_repeat	Training Set
DB0-m9_o6_o17_f0_sra.sym.14_repeat	Training Set
DB0-m3_o27_o27_f0_pcu.sym.54_repeat	Development Set
DB13-nbo-Syn029335_repeat	Training Set
DB1-Cu2O8N2-ADC_A-DPAC_A_No982_repeat	Training Set
DB0-m3_o52_o156_f0_fsc.sym.97_repeat	Training Set
DB0-m2_o27_o28_f0_nbo.sym.1_repeat	Training Set
DB5-hypotheticalMOF_5037140_2_0_1_18_10_8_repeat	Training Set
DB6-cuf_7529_repeat	Training Set
DB1-Zn2O8N2-AZO_A-DPAC_A_No15_repeat	Training Set
DB0-m2_o2_o22_f0_nbo.sym.138_repeat	Training Set
DB0-m3_o146_o158_f0_fsc.sym.73_repeat	Training Set
DB1-Zn2O8-ADC_A-irmof7_A_No986_repeat	Training Set
DB15-sxb_N123_E185_opt_repeat	Training Set
DB0-m3_o2_o25_f0_pcu.sym.41_repeat	Test Set
DB0-m29_o96_o53_f0_pts.sym.1_repeat	Training Set
DB0-m3_o20_o23_f0_nbo.sym.12_repeat	Training Set
DB0-m3_o2_o24_f0_nbo.sym.109_repeat	Training Set
DB0-m29_o81_o172_f0_pts.sym.43_repeat	Training Set
DB13-cds-Syn029579_repeat	Training Set
DB5-hypotheticalMOF_5016181_1_1_0_19_9_0_repeat	Test Set
DB0-m29_o97_o450_f0_pts.sym.80_repeat	Training Set
DB0-m29_o99_o52_f0_pts.sym.61_repeat	Test Set
DB0-m3_o7_o25_f0_pcu.sym.87_repeat	Training Set
DB0-m2_o27_o28_f0_pcu.sym.28_repeat	Training Set
DB0-m3_o17_o19_f0_nbo.sym.88_repeat	Training Set
DB0-m3_o6_o151_f0_fsc.sym.45_repeat	Development Set
DB0-m2_o8_o14_f0_pcu.sym.21_repeat	Training Set
DB5-hypotheticalMOF_5004600_1_1_0_18_11_6_repeat	Training Set
DB0-m2_o2_o13_f0_pcu.sym.40_repeat	Training Set
DB6-cuf_10612_repeat	Training Set
DB0-m29_o83_o53_f0_pts.sym.15_repeat	Training Set
DB12-cm303749m_si_002_freeONLY_repeat	Training Set
DB0-m3_o6_o26_f0_pcu.sym.54_repeat	Training Set
DB0-m3_o49_o13_f0_fsc.sym.5_repeat	Development Set
DB0-m3_o43_o158_f0_fsc.sym.14_repeat	Training Set
DB0-m3_o10_o20_f0_pcu.sym.47_repeat	Training Set
DB6-cuf_787_repeat	Training Set
DB0-m3_o1_o540_f0_fsc.sym.42_repeat	Test Set
DB0-m29_o97_o108_f0_pts.sym.1_repeat	Training Set
DB0-m3_o23_o25_f0_nbo.sym.151_repeat	Training Set
DB5-hypotheticalMOF_5040740_3_1_1_15_18_7_repeat	Training Set
DB0-m2_o16_o29_f0_pcu.sym.95_repeat	Training Set
DB0-m3_o9_o23_f0_nbo.sym.125_repeat	Training Set
DB12-CAZNEY_freeONLY_repeat	Test Set
DB5-hypotheticalMOF_5000690_2_1_0_12_2_0_repeat	Training Set
DB0-m3_o16_o20_f0_pcu.sym.17_repeat	Training Set
DB0-m2_o18_o25_f0_pcu.sym.29_repeat	Training Set
DB0-m3_o16_o1490_f0_fsc.sym.31_repeat	Training Set
DB0-m9_o20_o22_f0_sra.sym.12_repeat	Training Set
DB0-m2_o25_o28_f0_pcu.sym.80_repeat	Development Set
DB0-m29_o83_o46_f0_pts.sym.26_repeat	Training Set
DB0-m9_o1_o4_f0_sra.sym.10_repeat	Training Set
DB0-m3_o1470_o6_f0_fsc.sym.23_repeat	Test Set
DB0-m3_o17_o17_f0_nbo.sym.63_repeat	Training Set
DB0-m29_o93_o150_f0_pts.sym.106_repeat	Training Set
DB0-m2_o3_o19_f0_nbo.sym.78_repeat	Development Set
DB0-m2_o2_o13_f0_pcu.sym.55_repeat	Training Set
DB0-m29_o99_o86_f0_pts.sym.11_repeat	Test Set
DB0-m3_o10_o16_f0_pcu.sym.25_repeat	Development Set
DB0-m2_o3_o28_f0_pcu.sym.23_repeat	Training Set
DB12-AFOVIB_clean_repeat	Training Set
DB0-m3_o25_o1530_f0_fsc.sym.7_repeat	Training Set
DB1-Cu2O8-ADC_A-BDC_A_No615_repeat	Training Set
DB1-Zn2O8N2-ADC_A-DPAC_A_No1324_repeat	Development Set
DB0-m3_o16_o149_f0_fsc.sym.33_repeat	Training Set
DB0-m2_o13_o19_f0_pcu.sym.55_repeat	Training Set
DB0-m29_o81_o1490_f0_pts.sym.6_repeat	Development Set
DB0-m29_o88_o109_f0_pts.sym.105_repeat	Training Set
DB0-m2_o9_o16_f0_pcu.sym.58_repeat	Development Set
DB0-m29_o80_o49_f0_pts.sym.83_repeat	Training Set
DB0-m29_o83_o151_f0_pts.sym.76_repeat	Training Set
DB0-m3_o7_o22_f0_pcu.sym.55_repeat	Development Set
DB6-cuf_8423_repeat	Training Set
DB0-m3_o9_o20_f0_nbo.sym.12_repeat	Training Set
DB0-m3_o1_o23_f0_pcu.sym.47_repeat	Training Set
DB0-m29_o97_o42_f0_pts.sym.12_repeat	Training Set
DB5-hypotheticalMOF_13244_0_0_0_14_24_11_repeat	Training Set
DB13-pcu-Syn009060_repeat	Training Set
DB0-m2_o2_o10_f0_pcu.sym.8_repeat	Training Set
DB6-cuf_731_repeat	Training Set
DB0-m2_o14_o15_f0_nbo.sym.103_repeat	Training Set
DB0-m2_o22_o22_f0_nbo.sym.12_repeat	Development Set
DB0-m2_o21_o27_f0_pcu.sym.58_repeat	Training Set
DB0-m3_o23_o28_f0_pcu.sym.61_repeat	Training Set
DB0-m3_o25_o1490_f0_fsc.sym.41_repeat	Training Set
DB0-m2_o7_o25_f0_pcu.sym.48_repeat	Training Set
DB0-m3_o25_o45_f0_fsc.sym.30_repeat	Training Set
DB0-m3_o5_o11_f0_nbo.sym.67_repeat	Training Set
DB1-Cu2O8N2-DPAC_A-fum_A_No122_repeat	Development Set
DB0-m3_o10_o11_f0_pcu.sym.114_repeat	Training Set
DB6-cuf_6570_repeat	Test Set
DB0-m29_o83_o420_f0_pts.sym.32_repeat	Test Set
DB0-m3_o3_o19_f0_nbo.sym.76_repeat	Training Set
DB7-ddmof_20233_repeat	Training Set
DB0-m2_o18_o25_f0_pcu.sym.71_repeat	Training Set
DB0-m2_o8_o21_f0_pcu.sym.30_repeat	Training Set
DB5-hypotheticalMOF_31414_0_0_2_10_2_12_repeat	Training Set
DB1-Zn2O8-ADC_A-irmof8_A_No474_repeat	Training Set
DB0-m9_o17_o24_f0_sra.sym.40_repeat	Training Set
DB0-m2_o16_o28_f0_pcu.sym.91_repeat	Training Set
DB0-m2_o11_o17_f0_pcu.sym.96_repeat	Training Set
DB0-m2_o2_o9_f0_pcu.sym.83_repeat	Training Set
DB0-m29_o89_o151_f0_pts.sym.55_repeat	Training Set
DB0-m2_o13_o20_f0_pcu.sym.43_repeat	Training Set
DB0-m3_o9_o17_f0_pcu.sym.5_repeat	Training Set
DB0-m2_o21_o22_f0_pcu.sym.2_repeat	Training Set
DB1-Cu2O8N2-irmof20_A-irmof7_A_No117_repeat	Training Set
DB0-m29_o83_o109_f0_pts.sym.64_repeat	Training Set
DB0-m3_o115_o15_f0_fsc.sym.6_repeat	Training Set
DB0-m1_o12_sno_repeat	Training Set
DB6-cuf_7510_repeat	Development Set
DB5-hypotheticalMOF_5026055_3_0_0_27_19_3_repeat	Training Set
DB0-m3_o14_o19_f0_nbo.sym.54_repeat	Training Set
DB0-m29_o90_o110_f0_pts.sym.21_repeat	Training Set
DB0-m3_o1530_o23_f0_fsc.sym.70_repeat	Training Set
DB0-m2_o3_o24_f0_nbo.sym.64_repeat	Training Set
DB0-m29_o91_o109_f0_pts.sym.57_repeat	Training Set
DB0-m3_o3_o29_f0_nbo.sym.23_repeat	Training Set
DB13-acs-Syn037976_repeat	Test Set
DB0-m2_o13_o29_f0_pcu.sym.46_repeat	Test Set
DB1-Zn2O8-ADC_A-irmof8_A_No477_repeat	Development Set
DB0-m2_o2_o11_f0_nbo.sym.8_repeat	Training Set
DB0-m3_o21_o150_f0_fsc.sym.68_repeat	Training Set
DB1-Zn2O8-ADC_A-BDC_A_No203_repeat	Training Set
DB1-Zn2O8-irmof10_A-irmof8_A_No277_repeat	Test Set
DB0-m3_o18_o22_f0_pcu.sym.17_repeat	Training Set
DB6-cuf_2336_repeat	Training Set
DB0-m2_o11_o14_f0_nbo.sym.52_repeat	Training Set
DB5-hypotheticalMOF_5038714_1_1_1_15_26_4_repeat	Training Set
DB0-m9_o7_o20_f0_sra.sym.40_repeat	Training Set
DB0-m3_o4_o4_f0_nbo.sym.79_repeat	Training Set
DB0-m9_o3_o28_f0_sra.sym.77_repeat	Test Set
DB5-hypotheticalMOF_5070009_0_0_2_3_1_11_repeat	Development Set
DB0-m29_o97_o1530_f0_pts.sym.17_repeat	Training Set
DB1-Al2O6-ADC_B-BDC_B_No64_repeat	Test Set
DB5-hypotheticalMOF_5071351_2_0_2_19_26_5_repeat	Training Set
DB0-m3_o23_o25_f0_pcu.sym.1_repeat	Training Set
DB0-m29_o91_o510_f0_pts.sym.23_repeat	Training Set
DB1-Cu2O8-irmof10_A-irmof20_A_No168_repeat	Training Set
DB0-m2_o13_o13_f0_pcu.sym.34_repeat	Training Set
DB0-m3_o470_o6_f0_fsc.sym.2_repeat	Training Set
DB0-m29_o82_o91_f0_pts.sym.84_repeat	Training Set
DB0-m3_o160_o500_f0_fsc.sym.22_repeat	Training Set
DB0-m29_o85_o151_f0_pts.sym.58_repeat	Training Set
DB0-m29_o96_o1530_f0_pts.sym.4_repeat	Training Set
DB0-m29_o99_o151_f0_pts.sym.57_repeat	Training Set
DB7-ddmof_21311_repeat	Training Set
DB12-NOBVOR_freeONLY_repeat	Development Set
DB0-m9_o2_o7_f0_sra.sym.10_repeat	Test Set
DB5-hypotheticalMOF_5048077_3_1_1_19_18_1_repeat	Training Set
DB0-m3_o17_o1500_f0_fsc.sym.94_repeat	Training Set
DB1-Zn2O8-ADC_A-irmof7_A_No38_repeat	Training Set
DB0-m3_o20_o29_f0_nbo.sym.19_repeat	Development Set
DB6-cuf_7288_repeat	Training Set
DB0-m3_o6_o28_f0_pcu.sym.36_repeat	Development Set
DB0-m3_o152_o155_f0_fsc.sym.29_repeat	Training Set
DB0-m3_o6_o8_f0_pcu.sym.12_repeat	Training Set
DB0-m3_o151_o159_f0_fsc.sym.33_repeat	Training Set
DB0-m2_o13_o23_f0_pcu.sym.65_repeat	Development Set
DB0-m3_o4_o14_f0_nbo.sym.69_repeat	Training Set
DB0-m3_o9_o23_f0_nbo.sym.82_repeat	Training Set
DB1-Zn2O8-ADC_A-BDC_A_No1041_repeat	Training Set
DB1-AlO6-mof180_No7_repeat	Training Set
DB0-m29_o82_o1500_f0_pts.sym.25_repeat	Training Set
DB0-m3_o1480_o1_f0_fsc.sym.32_repeat	Training Set
DB0-m3_o440_o17_f0_fsc.sym.9_repeat	Training Set
DB0-m3_o7_o12_f0_pcu.sym.127_repeat	Development Set
DB7-ddmof_22818_repeat	Training Set
DB5-hypotheticalMOF_1715_1_1_0_21_7_0_repeat	Training Set
DB5-hypotheticalMOF_5047496_1_1_1_19_13_3_repeat	Test Set
DB0-m2_o3_o25_f0_pcu.sym.117_repeat	Training Set
DB0-m3_o42_o23_f0_fsc.sym.8_repeat	Training Set
DB0-m3_o6_o21_f0_pcu.sym.137_repeat	Training Set
DB1-Cu2O8N2-fum_A-irmof20_A_No128_repeat	Training Set
DB1-Cu2O8N2-DPAC_A-irmof6_A_No859_repeat	Training Set
DB0-m3_o8_o17_f0_pcu.sym.39_repeat	Training Set
DB0-m3_o45_o23_f0_fsc.sym.108_repeat	Training Set
DB6-cuf_6695_repeat	Training Set
DB5-hypotheticalMOF_13860_0_0_0_16_9_14_repeat	Training Set
DB0-m2_o23_o28_f0_nbo.sym.33_repeat	Training Set
DB0-m9_o6_o23_f0_sra.sym.78_repeat	Training Set
DB7-ddmof_6959_repeat	Training Set
DB0-m3_o23_o24_f0_nbo.sym.7_repeat	Training Set
DB0-m2_o4_o24_f0_nbo.sym.100_repeat	Test Set
DB0-m2_o7_o25_f0_pcu.sym.147_repeat	Training Set
DB0-m29_o82_o51_f0_pts.sym.44_repeat	Training Set
DB0-m3_o18_o1530_f0_fsc.sym.12_repeat	Development Set
DB0-m3_o1480_o22_f0_fsc.sym.26_repeat	Training Set
DB0-m2_o7_o11_f0_nbo.sym.111_repeat	Training Set
DB0-m2_o11_o26_f0_pcu.sym.82_repeat	Test Set
DB1-Cu2O8-irmof20_A-TePM_No6_repeat	Training Set
DB0-m3_o7_o19_f0_pcu.sym.19_repeat	Development Set
DB6-cuf_4970_repeat	Test Set
DB1-Cu2O8-irmof20_A-pcn6_A_No9_repeat	Test Set
DB0-m9_o17_o24_f0_sra.sym.82_repeat	Training Set
[truncated: 277,633+ more rows]
