# Supplementary material for: MEPO-ML: a robust graph attention network model for rapid generation of partial atomic charges in metal-organic frameworks
Source: NPJ Comput Mater. 2024 Sep 18;10(1):224. doi: 10.1038/s41524-024-01413-4 (PMC11412901; doi:10.1038/s41524-024-01413-4)
Supplement: Supplementary file 3 — Supplementary Table E2 (XLSX) [file 41524_2024_1413_MOESM3_ESM.xlsx]

## Sheet: Sheet1
Descriptor	RFR	GBDTR	GGNN	GAT (MEPO-ML)
Atomic Number (AtomNum)	5.15122e-05	0.0442733	0.0043386	0.00439058
Rahm Atomic Radius (AtomRadius)	2.32915e-05	0.00206291	0.00444947	0.00441779
Atomic Weight (AtomWeight)	5.26707e-05	0.0344201	0.00433263	0.00437715
Cerdero Covalent Radius (CovalentRadius)	2.06183e-05	0.00160093	0.00453601	0.00445107
Static Dipole Polarizability (AtomDipole)	0.000255504	0.00364389	0.00433185	0.00434654
Ghosh Electronegativity (ElectroNeg)	0.135519	0.0159447	0.00450991	0.00473807
1st Ionization Energy (IonEnergy)	0.141919	0.0240395	0.00462715	0.00461486
van der Waals Radius (vdWRadius)	4.93102e-06	0.00140088	0.00457525	0.00443132
pwRDF00	0.0113418	0.0176213	0.00497334	0.00472565
pwRDF01	0.0013655	0.0068341	0.00461526	0.0047675
pwRDF02	0.00406829	0.0118007	0.00460016	0.00442606
pwRDF03	0.000555269	0.00366777	0.00453785	0.00445182
pwRDF04	0.000840925	0.00484801	0.00469484	0.00476149
pwRDF05	0.00341117	0.00370921	0.00456987	0.00464805
pwRDF06	0.000665536	0.002319	0.00457938	0.0046643
pwRDF07	0.000349526	0.00218619	0.00458944	0.00456353
pwRDF08	0.000400728	0.00252128	0.00457172	0.00459351
pwRDF09	0.000845624	0.00161346	0.00457326	0.00467847
pwRDF10	0.000221246	0.00111998	0.00452257	0.00445341
pwRDF11	0.000138855	0.000526229	0.00438377	0.00443626
pwRDF12	0.000115424	0.000895822	0.00433903	0.00443405
pwRDF13	0.000134375	0.00156168	0.00435612	0.00441668
pwRDF14	0.000176219	0.00152739	0.00431957	0.00443233
pwRDF15	7.88786e-05	0.000421929	0.00427279	0.00436732
pwRDF16	6.56332e-05	0.000425223	0.00426434	0.00434313
pwRDF17	8.38212e-05	0.000845366	0.00424161	0.00434361
pwRDF18	4.99345e-05	0.000551936	0.00425329	0.00434086
pwRDF19	5.47866e-05	0.00051758	0.0042327	0.00434107
pwRDF20	5.86495e-05	0.000368289	0.00423252	0.00433217
pwRDF21	7.15879e-05	0.000381114	0.00421165	0.00430969
pwRDF22	6.57772e-05	0.000235457	0.00422259	0.0043146
pwRDF23	5.18922e-05	0.000432137	0.0042122	0.00431158
pwRDF24	5.45807e-05	0.000115098	0.00420605	0.00430844
pwRDF25	6.02439e-05	0.000294308	0.00420216	0.00430822
pwRDF26	4.82465e-05	0.000161989	0.00421768	0.0043148
pwRDF27	3.90603e-05	6.72924e-05	0.00419981	0.00429981
pwADF00	6.91082e-05	0.000512995	0.00451808	0.00455117
pwADF01	7.00182e-05	0.00029553	0.004385	0.00438143
pwADF02	3.80169e-05	0.000237815	0.00434754	0.00436064
pwADF03	7.16487e-05	0.000458336	0.00435706	0.00433564
pwADF04	4.89483e-05	0.000237323	0.00427314	0.00435119
pwADF05	9.6371e-05	0.000109588	0.00429555	0.0043613
pwADF06	0.000192174	0.000303732	0.00440746	0.00435974
pwADF07	5.99283e-05	0.000230921	0.00437551	0.00434748
pwADF08	3.39285e-05	0.000103428	0.00432395	0.00436695
pwADF09	4.11398e-05	8.17126e-05	0.00425822	0.00439039
pwADF10	3.84068e-05	0.000355742	0.00429529	0.00440398
pwADF11	3.45568e-05	0.000265741	0.00441086	0.00441152
pwADF12	3.49446e-05	9.09318e-05	0.00430507	0.00436451
pwADF13	3.16506e-05	0.000192487	0.00427222	0.00434903
pwADF14	7.29809e-05	0.000388016	0.004265	0.00437412
pwADF15	0.000116443	0.000833596	0.00429596	0.00440781
pwADF16	0.000199143	0.000856158	0.00432687	0.00442778
pwADF17	0.000275869	0.00256598	0.00452276	0.00453802
wRACSF00	0.00814084	0.0363047	0.00518197	0.00480304
wRACSF01	0.00392638	0.00398445	0.00534218	0.00486662
wRACSF02	0.00216131	0.0102341	0.00521708	0.00509525
wRACSF03	0.0005276	0.0031375	0.00541398	0.00526285
wRACSF04	0.000270746	0.00176349	0.00517677	0.00494192
wRACSF05	0.000205242	0.00127004	0.00444408	0.00458588
wRACSF06	0.000131919	0.000517569	0.00442692	0.0044358
wRACSF07	6.96819e-05	0.000540979	0.00429681	0.00438305
wRACSF08	6.00922e-05	0.000473724	0.00423651	0.00433126
wRACSF09	6.88396e-05	0.000221953	0.00424376	0.00433026
wRACSF10	0.000117398	0.00056594	0.00426603	0.00430748
wRACSF11	6.27644e-05	0.000445153	0.00423625	0.00430332
wRACSF12	5.95604e-05	0.000269007	0.00421047	0.0043034
wRACSF13	0.000135835	0.000642109	0.00420359	0.00430927
wAACSF00	0.00164038	0.00588882	0.00443691	0.00434371
wAACSF01	0.0006745	0.00209637	0.00461578	0.0043708
wAACSF02	0.000197183	0.00149553	0.00508529	0.00452067
wAACSF03	0.000250229	0.000993015	0.00524611	0.00465963
wAACSF04	0.000121072	0.0014047	0.00526673	0.00473929
wAACSF05	7.02979e-05	0.00134644	0.00532008	0.00479456
wAACSF06	5.20587e-05	0.0011702	0.00531198	0.004839
wAACSF07	9.8106e-05	0.00305916	0.00532937	0.00486425
wAACSF08	0.00180688	0.00194592	0.00469299	0.00451699
wAACSF09	0.000409206	0.00231065	0.00524008	0.00463391
wAACSF10	0.000243733	0.00224998	0.00523249	0.00480689
wAACSF11	5.12161e-05	0.00134622	0.00512967	0.00476505
wAACSF12	4.52225e-05	0.00101453	0.00502827	0.00471901
wAACSF13	3.99601e-05	0.000985812	0.00497332	0.00468077
wAACSF14	2.54717e-05	0.00075319	0.00492114	0.00465144
wAACSF15	0.000104735	0.000948069	0.00492368	0.00463392
RadWAAP00	0.00183662	0.0459594	0.00463732	0.00456505
RadWAAP01	0.00131924	0.00644836	0.00445915	0.00446337
RadWAAP02	0.00126669	0.00989182	0.00484587	0.00445957
RadWAAP03	0.000869688	0.00410046	0.00456752	0.00448815
RadWAAP04	0.00102557	0.00400125	0.0047548	0.00478495
RadWAAP05	0.00116251	0.020837	0.00465621	0.004688
RadWAAP06	0.000762442	0.00435999	0.00455844	0.00468819
RadWAAP07	0.000530543	0.0031858	0.00451191	0.00469503
RadWAAP08	0.000336835	0.00240546	0.0045848	0.00470348
RadWAAP09	0.000237096	0.00142168	0.00442374	0.00451054
RadWAAP10	0.000339939	0.00126609	0.00439119	0.00450733
RadWAAP11	0.000224304	0.00188385	0.00438285	0.00452001
RadWAAP12	0.000177687	0.00161486	0.0043652	0.00445796
RadWAAP13	0.000206965	0.0024761	0.00428178	0.0044305
RadWAAP14	0.000206611	0.00163742	0.0042857	0.00438064
RadWAAP15	0.000283328	0.000670067	0.00428909	0.00438098
RadWAAP16	0.000103457	0.000889598	0.00425148	0.00434782
RadWAAP17	0.000125963	0.00063012	0.00422499	0.0043355
RadWAAP18	5.67553e-05	0.000593571	0.00421626	0.00431949
RadWAAP19	6.98025e-05	0.00032156	0.0042301	0.00433679
RadWAAP20	0.000134849	0.00129994	0.00422731	0.00434089
RadWAAP21	7.30608e-05	0.000430565	0.00422577	0.00433519
RadWAAP22	0.000182926	0.00111106	0.004209	0.00432549
RadWAAP23	7.84126e-05	0.000421049	0.00423756	0.00432565
RadWAAP24	5.0055e-05	0.000311739	0.0042213	0.00433222
RadWAAP25	5.78844e-05	0.000357641	0.00421171	0.00432792
RadWAAP26	4.06969e-05	0.00019182	0.00420216	0.00431883
RadWAAP27	3.30435e-05	0.000106595	0.00418182	0.00430121
AngWAAP00	0.000113621	0.000871927	0.00455662	0.00445692
AngWAAP01	9.78906e-05	0.000630394	0.00438925	0.00438649
AngWAAP02	7.74238e-05	0.000242371	0.00430323	0.0043542
AngWAAP03	0.000100807	0.00104592	0.00437979	0.00439884
AngWAAP04	8.59045e-05	0.000289982	0.00427722	0.00435213
AngWAAP05	0.00012104	0.000854904	0.00431178	0.00436882
AngWAAP06	8.51613e-05	0.000272095	0.00429595	0.00435956
AngWAAP07	0.000103136	0.000491481	0.00428096	0.00436696
AngWAAP08	7.76136e-05	0.000401505	0.00431172	0.00437177
AngWAAP09	6.68312e-05	0.000401211	0.00425096	0.0043569
AngWAAP10	6.71833e-05	0.000359755	0.00423881	0.00435793
AngWAAP11	8.48382e-05	0.000315744	0.00425577	0.00436812
AngWAAP12	6.03109e-05	0.000227137	0.00421973	0.00433036
AngWAAP13	0.000128174	0.000562759	0.004241	0.00434137
AngWAAP14	7.27487e-05	0.000369972	0.00426452	0.004354
AngWAAP15	0.000122393	0.000502005	0.00429202	0.00437702
AngWAAP16	0.000117666	0.000400429	0.00424846	0.00438415
AngWAAP17	0.00155229	0.000733258	0.00434183	0.00441123
Shell(lv1,avg,AtomNum)	0.00174333	0.00504818	0.00437652	0.00439302
Shell(lv1,avg,AtomRadius)	0.000640215	0.00418025	0.00436228	0.0043727
Shell(lv1,avg,AtomWeight)	0.00164402	0.00207354	0.0043802	0.00438084
Shell(lv1,avg,CovalentRadius)	0.000239831	0.000976479	0.0045034	0.00441911
Shell(lv1,avg,AtomDipole)	0.000341218	0.00148053	0.0045082	0.00433172
Shell(lv1,avg,ElectroNeg)	0.450351	0.0285706	0.00440025	0.00446277
Shell(lv1,avg,IonEnergy)	0.000238877	0.00857235	0.00469835	0.00452383
Shell(lv1,avg,vdWRadius)	0.000135256	0.00110079	0.00460299	0.00441118
Shell(lv2,avg,AtomNum)	0.00229567	0.00216425	0.00425646	0.00429897
Shell(lv2,avg,AtomRadius)	8.46993e-05	0.00170958	0.00440415	0.00433862
Shell(lv2,avg,AtomWeight)	0.00278364	0.00149528	0.00423852	0.0043067
Shell(lv2,avg,CovalentRadius)	0.000155563	0.000868047	0.00429663	0.00433479
Shell(lv2,avg,AtomDipole)	0.000191802	0.000569914	0.00441097	0.00430648
Shell(lv2,avg,ElectroNeg)	0.00341043	0.0021389	0.00435534	0.00435149
Shell(lv2,avg,IonEnergy)	0.000933178	0.00301712	0.00434951	0.00437963
Shell(lv2,avg,vdWRadius)	0.000489789	0.000867637	0.00431918	0.00437802
Shell(lv3,avg,AtomNum)	0.00110216	0.00191672	0.00422533	0.00430271
Shell(lv3,avg,AtomRadius)	0.000129565	0.00133045	0.00423733	0.004311
Shell(lv3,avg,AtomWeight)	0.000810187	0.00161813	0.00423417	0.00430128
Shell(lv3,avg,CovalentRadius)	0.000183615	0.00224537	0.00426706	0.00431521
Shell(lv3,avg,AtomDipole)	0.00113982	0.000417717	0.00422731	0.00430678
Shell(lv3,avg,ElectroNeg)	0.000343587	0.00315483	0.00428898	0.00435361
Shell(lv3,avg,IonEnergy)	0.00075954	0.00436649	0.00438114	0.00440076
Shell(lv3,avg,vdWRadius)	0.000350129	0.00228781	0.00427963	0.00434835
Shell(lv4,avg,AtomNum)	0.000177019	0.00111196	0.00419955	0.00430485
Shell(lv4,avg,AtomRadius)	9.52603e-05	0.000682004	0.00423601	0.00429367
Shell(lv4,avg,AtomWeight)	0.00022235	0.000960014	0.00420644	0.004302
Shell(lv4,avg,CovalentRadius)	0.000299784	0.000709481	0.0042191	0.00431614
Shell(lv4,avg,AtomDipole)	0.00015301	0.000838378	0.00418958	0.00429496
Shell(lv4,avg,ElectroNeg)	0.00052158	0.00388382	0.00429213	0.00432981
Shell(lv4,avg,IonEnergy)	0.000738815	0.00278493	0.00425234	0.00431728
Shell(lv4,avg,vdWRadius)	0.00019172	0.00109155	0.00432704	0.00430837
Shell(lv1,std,AtomNum)	1.92404e-05	0.00595961	0.00421543	0.00432289
Shell(lv1,std,AtomRadius)	0.0577053	0.0260355	0.0044882	0.0043511
Shell(lv1,std,AtomWeight)	3.64622e-05	0.00571425	0.00421851	0.00432122
Shell(lv1,std,CovalentRadius)	0.000267014	0.0130465	0.00432103	0.0043316
Shell(lv1,std,AtomDipole)	1.28422e-05	0.000832393	0.00429769	0.00432819
Shell(lv1,std,ElectroNeg)	0.00836005	0.0228238	0.00446475	0.00434981
Shell(lv1,std,IonEnergy)	0.000830433	0.0306043	0.00439625	0.00445345
Shell(lv1,std,vdWRadius)	0.000109796	0.0612384	0.00452519	0.00435141
Shell(lv2,std,AtomNum)	0.000328901	0.00158171	0.00422047	0.00430131
Shell(lv2,std,AtomRadius)	0.000318528	0.00314825	0.00435188	0.00434915
Shell(lv2,std,AtomWeight)	0.000330836	0.00297464	0.00422711	0.00430263
Shell(lv2,std,CovalentRadius)	0.00191562	0.00811993	0.00445111	0.00435273
Shell(lv2,std,AtomDipole)	0.000204855	0.00500758	0.00423709	0.00432786
Shell(lv2,std,ElectroNeg)	0.00180554	0.0265918	0.00440371	0.00434332
Shell(lv2,std,IonEnergy)	0.000955716	0.00888009	0.00434884	0.00432852
Shell(lv2,std,vdWRadius)	0.000943285	0.00165527	0.00434545	0.00436625
Shell(lv3,std,AtomNum)	0.000169412	0.00166346	0.00422869	0.00430714
Shell(lv3,std,AtomRadius)	0.000341366	0.00273434	0.0042195	0.00433471
Shell(lv3,std,AtomWeight)	0.000231605	0.00226192	0.00421099	0.00430462
Shell(lv3,std,CovalentRadius)	0.000373793	0.00413696	0.0042349	0.00436246
Shell(lv3,std,AtomDipole)	0.00137639	0.00831425	0.00423722	0.00431149
Shell(lv3,std,ElectroNeg)	0.000778446	0.0065458	0.00432751	0.00436476
Shell(lv3,std,IonEnergy)	0.000692865	0.00579605	0.00428984	0.00433615
Shell(lv3,std,vdWRadius)	0.000725459	0.00365257	0.00426764	0.00432812
Shell(lv4,std,AtomNum)	8.60523e-05	0.0015057	0.00420796	0.00431768
Shell(lv4,std,AtomRadius)	0.000249763	0.00203405	0.00422916	0.00430432
Shell(lv4,std,AtomWeight)	0.000122721	0.001172	0.00420984	0.0043162
Shell(lv4,std,CovalentRadius)	0.000146552	0.00178211	0.00427704	0.0043094
Shell(lv4,std,AtomDipole)	0.000433953	0.00461201	0.00419966	0.00430203
Shell(lv4,std,ElectroNeg)	0.000290278	0.0028124	0.00429544	0.00433416
Shell(lv4,std,IonEnergy)	0.000320727	0.00266142	0.00423859	0.00432675
Shell(lv4,std,vdWRadius)	0.000453088	0.00145757	0.00425524	0.00433163
Shell(lv1,diff,AtomNum)	0.000468875	0.00187468	0.00430292	0.0043278
Shell(lv1,diff,AtomRadius)	0.00576764	0.0185187	0.00457054	0.00445967
Shell(lv1,diff,AtomWeight)	0.00105981	0.00255622	0.00430311	0.0043201
Shell(lv1,diff,CovalentRadius)	0.00552388	0.0126144	0.00460294	0.00453717
Shell(lv1,diff,AtomDipole)	0.00708887	0.0140685	0.00433064	0.0043208
Shell(lv1,diff,ElectroNeg)	0.00161245	0.00313432	0.00464742	0.00459938
Shell(lv1,diff,IonEnergy)	0.00153233	0.0109685	0.00450852	0.00444336
Shell(lv1,diff,vdWRadius)	0.0208564	0.0111479	0.00444007	0.00444076
Shell(lv2,diff,AtomNum)	0.000866264	0.000665426	0.00433715	0.00431511
Shell(lv2,diff,AtomRadius)	0.00106299	0.00191581	0.00484522	0.0044821
Shell(lv2,diff,AtomWeight)	0.000401912	0.00612993	0.00437102	0.00431971
Shell(lv2,diff,CovalentRadius)	0.0126312	0.0519041	0.00475753	0.00449182
Shell(lv2,diff,AtomDipole)	0.00139584	0.00188703	0.00419116	0.00430011
Shell(lv2,diff,ElectroNeg)	0.00145473	0.00930411	0.00457855	0.00450733
Shell(lv2,diff,IonEnergy)	0.00204285	0.0248453	0.00445773	0.00444701
Shell(lv2,diff,vdWRadius)	0.00344888	0.00271778	0.00448133	0.00443537
Shell(lv3,diff,AtomNum)	0.000150188	0.00178569	0.00422139	0.004313
Shell(lv3,diff,AtomRadius)	0.000222737	0.00072325	0.00445726	0.00439368
Shell(lv3,diff,AtomWeight)	0.000553486	0.00428664	0.00423272	0.00431611
Shell(lv3,diff,CovalentRadius)	0.000351438	0.00448418	0.00436945	0.00436288
Shell(lv3,diff,AtomDipole)	0.0328512	0.00138751	0.0042749	0.00431813
Shell(lv3,diff,ElectroNeg)	0.000473108	0.00260868	0.00444598	0.00445599
Shell(lv3,diff,IonEnergy)	0.00114811	0.00642969	0.00444941	0.00442149
Shell(lv3,diff,vdWRadius)	0.000256124	0.00257795	0.00437796	0.00433273
Shell(lv4,diff,AtomNum)	7.98442e-05	0.000469254	0.00420665	0.0042938
Shell(lv4,diff,AtomRadius)	9.11748e-05	0.000536733	0.0044274	0.00438347
Shell(lv4,diff,AtomWeight)	0.000145423	0.00106599	0.00419195	0.00429513
Shell(lv4,diff,CovalentRadius)	0.000199404	0.00142359	0.0044014	0.00433838
Shell(lv4,diff,AtomDipole)	0.000193786	0.000691265	0.00421311	0.00429727
Shell(lv4,diff,ElectroNeg)	0.000198787	0.00141749	0.00444828	0.00447729
Shell(lv4,diff,IonEnergy)	0.000318405	0.0029138	0.00443843	0.00443635
Shell(lv4,diff,vdWRadius)	0.000236965	0.00110303	0.00427295	0.0043418
